# Supplementary material for: Weberviruses are gut-associated phages that infect Klebsiella spp
Source: FEMS Microbiol Ecol. 2025 Apr 18;101(5):fiaf043. doi: 10.1093/femsec/fiaf043 (PMC12023860; doi:10.1093/femsec/fiaf043)
Supplement: fiaf043_Supplemental_Files [file fiaf043_supplemental_files.zip]

Archive with 2 entries (2 files):
- New_Supplementary_Tables_250325.xlsx
- Supplementary_Figures.docx
