# Supplementary material for: Weberviruses are gut-associated phages that infect Klebsiella spp
Source: FEMS Microbiol Ecol. 2025 Apr 18;101(5):fiaf043. doi: 10.1093/femsec/fiaf043 (PMC12023860; doi:10.1093/femsec/fiaf043)
Supplement: fiaf043_Supplemental_Files [file fiaf043_supplemental_files.zip › New_Supplementary_Tables_250325.xlsx]

## Sheet: Supplementary_Table_1
Supplementary Table 1. Antimicrobial susceptibility profiles for Klebsiella strains included in this study
	Strain	Source	BioSample	Genome accession	Genotype	Resistance gene (PCR)	Antibiotic‡																		Kleborate	MLST								ybst														cbst
							GEN	CIP	CFX	TAZ	AMO	TEM	CFT	ERT	TRI	CEF	CFN	AUG	COL	TIG	AZT	TOB	MER	AMI	Species	ST	gapA	infB	mdh	pgi	phoE	rpoB	tonB	YbST	Yersiniabactin	ybtS	ybtX	ybtQ	ybtP	ybtA	irp2	irp1	ybtU	ybtT	ybtE	fyuA	spurious_ybt_hits	CbST	Colibactin
1	L4-FAA5*	Human caecal effluent	SAMN32525982	CP115831-CP115833	K2:O1v1, ST380	-	S	S	R	-	-	R	S	S	-	S	R	-	S	-	R	S	S	S	Klebsiella pneumoniae	ST380	2	1	1	1	1	4	19	1-1LV	ybt 12; ICEKp10	1	1	1	1	1	3	16	1	1	1	1	-	1-1LV	clb 1
2	PS_Kpn1	Perineum	-	-	K2:O4	NDM	R	R	R	R	R	R	R	R	R	R	R	R	S	S	R	R	R	R	Klebsiella pneumoniae	ST14-1LV	1	6*	1	1	1	1	1	140-3LV	ybt 14; ICEKp5 (truncated)	4*-0%	4*-0%	31	4	1	67-6%	514*-61%	2	4	4	36	ybtS_117*-0%;ybtX_138*-0%	62-1LV	clb 3 (truncated)
3	PS_Kpn2	Rectum	-	-	K64:O1v1 ST14	NDM	R	R	R	R	R	R	R	R	R	R	R	R	R	S	R	R	R	R	Klebsiella pneumoniae	ST14	1	6	1	1	1	1	1	140-1LV	ybt 14; ICEKp5	4	4	31	4	1	67	514	2	4	4	36	-	0	-
4	PS_Kpn3	Rectum	-	-	K64:O1v1	OXA-48	S	R	R	S	R	R	S	R	R	S	R	R	S	R	R	S	R	R	Klebsiella pneumoniae	ST15-1LV	1	1	1	1	1	1	-	140-1LV	ybt 14; ICEKp5	4	4	31	4	1	67	171	2	4	4	36*	-	0	-
5	PS_Kpn4	Cross-infection	-	-	K64:O1v2 ST15	OXA-48/NDM	-	-	-	-	-	-	-	-	-	-	-	-	-	-	-	-	-	-	Klebsiella pneumoniae	ST15	1	1	1	1	1	1	1	138-2LV	ybt 14; ICEKp5	4	4	31	4	1	386	171*	2	4	4	36	-	0	-
6	PS_Kpn7	Rectum	SAMN32525349	JAQFGZ000000000	K2:O1v1 ST14	NDM	R	R	R	R	R	R	R	R	R	R	R	R	R	S	S	R	R	R	Klebsiella pneumoniae	ST14	1	6	1	1	1	1	1	140-1LV	ybt 14; ICEKp5	4	4	31	4	1	67	514	2	4	4	36	-	0	-
7	PS_Kpn9	Rectum	SAMN32525350	JAQFGY000000000	K18:O2v1	NDM	R	R	R	R	R	R	R	R	R	R	R	R	S	I	R	R	R	R	Klebsiella pneumoniae	ST515-1LV	2	1	1	1	1*	1	4	0	-	-	-	-	-	-	-	-	-	-	-	-	-	0	-
8	PS_Kpn10	Rectum	SAMN32525351	JAQFGX000000000	K2:O1v1 ST14	NDM	R	R	R	R	R	R	R	R	R	R	R	R	S	S	R	R	R	R	Klebsiella pneumoniae	ST14	1	6	1	1	1	1	1	140-1LV	ybt 14; ICEKp5	4	4	31	4	1	67	514	2	4	4	36	-	0	-
9	PS_Kpn11	Urine	SAMN32525352	JAQFGW000000000	K107:O2v2 ST258	NDM	R	R	R	R	R	R	R	R	R	R	R	R	S	I	R	R	R	R	Klebsiella pneumoniae	ST258	3	3	1	1	1	1	79	252	ybt 17; ICEKp10	6	15	44	13	11	28	177	2	11	4	2	-	62-1LV	clb 3 (truncated)
10	PS_Kpn12	Rectum	SAMN32525353	JAQFGV000000000	K15:O4 ST11	NDM	R	R	R	R	R	R	R	R	R	R	R	R	S	S	R	R	R	R	Klebsiella pneumoniae	ST11	3	3	1	1	1	1	4	183-1LV	ybt 9; ICEKp3	5	11	6	5	1	25	37*	9	5	5	11	-	0	-
11	PS_Kpn13	Rectum	SAMN32525354	JAQFGU000000000	K2:O1v1 ST14	NDM	R	R	R	R	R	R	R	R	R	R	R	R	S	S	R	R	R	R	Klebsiella pneumoniae	ST14	1	6	1	1	1	1	1	140-1LV	ybt 14; ICEKp5	4	4	31	4	1	67	514	2	4	4	36	-	0	-
12	PS_Kpn14	Rectum	SAMN32525355	JAQFGT000000000	K2:O1v1 ST14	NDM	R	R	R	R	R	R	R	R	R	R	R	R	S	S	R	R	R	R	Klebsiella pneumoniae	ST14	1	6	1	1	1	1	1	140-1LV	ybt 14; ICEKp5	4	4	31	4	1	67	514	2	4	4	36	-	0	-
13	PS_Kpn15	Rectum	SAMN32525356	JAQFGS000000000	K52:OL101 ST45	OXA-48	S	I	R	R	R	R	R	R	R	R	R	R	-	R	R	S	I	S	Klebsiella pneumoniae	ST45	2	1	1	6	7	1	12	80	ybt 10; ICEKp4	3	12	4	11	3	83	18	3	10	16	2	-	0	-
14	PS_Kpn16	Rectum	SAMN32525357	JAQFGR000000000	K17:O1v1 ST101	OXA-48	-	-	-	-	-	-	-	-	-	-	-	-	-	-	-	-	-	-	Klebsiella pneumoniae	ST101	2	6	1	5	4	1	6	183	ybt 9; ICEKp3	5	11	6	5	1	25	37	9	5	5	11	-	0	-
15	PS_Kpn24	Rectum	SAMN32525358	JAQFGQ000000000	K2:O1v1 ST14	NDM	R	R	R	R	R	R	R	R	R	R	R	R	R	S	S	R	R	R	Klebsiella pneumoniae	ST14	1	6	1	1	1	1	1	140-1LV	ybt 14; ICEKp5	4	4	31	4	1	67	514	2	4	4	36	-	0	-
16	PS_Kpn25	Rectum	SAMN32525359	JAQFGP000000000	K2:O1v1 ST14	NDM	R	R	R	R	R	R	R	R	R	R	R	R	R	S	R	R	R	R	Klebsiella pneumoniae	ST14	1	6	1	1	1	1	1	138-2LV	ybt 14; ICEKp5 (truncated)	4	4	31	4	1	175*-0%	514	2	4	4	36	-	0	-
17	PS_Kpn26	Rectum	SAMN32525360	JAQFGO000000000	K64:O1v1 ST147	NDM	R	R	R	R	R	R	R	R	R	R	R	R	S	S	R	R	R	R	Klebsiella pneumoniae	ST147	3	4	6	1	7	4	38	0	-	-	-	-	-	-	-	-	-	-	-	-	-	0	-
18	PS_Kpn27	Urine	SAMN32525361	JAQFGN000000000	K107:O2v2 ST258	KPC	S	R	-	R	-	R	R	R	R	R	-	R	S	-	-	-	-	-	Klebsiella pneumoniae	ST258	3	3	1	1	1	1	79	0	-	-	-	-	-	-	-	-	-	-	-	-	-	0	-
19	PS_Kpn28	Urine	SAMN32525362	JAQFGM000000000	K2:O1v1 ST14	OXA-48	R	R	-	R	-	R	R	R	R	R	-	R	S	R	-	-	R	S	Klebsiella pneumoniae	ST14	1	6	1	1	1	1	1	140-2LV	ybt 14; ICEKp5	4	4	31	4	1	67	372	2*	4	4	36	-	0	-
20	PS_Kpn29	Urine	SAMN32525363	JAQFGL000000000	K2:O1v1 ST14	NDM	R	R	R	R	R	R	R	R	R	R	R	R	R	S	R	R	R	R	Klebsiella pneumoniae	ST14	1	6	1	1	1	1	1	140-1LV	ybt 14; ICEKp5	4	4	31	4	1	67	514	2	4	4	36	-	0	-
21	PS_Kpn30	Mouth	SAMN32525364	JAQFGK000000000	K112:O1v1 ST15	NDM	R	R	R	R	R	R	R	R	R	R	R	R	R	S	S	R	R	R	Klebsiella pneumoniae	ST15	1	1	1	1	1	1	1	277	ybt 16; ICEKp12	6	15	5	4	11	33	23	2	11	4	2	-	0	-
22	PS_Kpn31	Perineum	SAMN32525365	JAQFGJ000000000	K2:O1v1 ST14	NDM	R	R	R	R	R	R	R	R	R	R	R	R	R	S	R	R	R	R	Klebsiella pneumoniae	ST14	1	6	1	1	1	1	1	140-1LV	ybt 14; ICEKp5	4	4	31	4	1	67	514	2	4	4	36	-	0	-
23	PS_Kpn32	Drain fluid	SAMN32525366	JAQFGI000000000	K22:O1v1 ST35	OXA-48	R	R	R	R	R	R	R	R	R	R	R	R	S	I	R	R	S	R	Klebsiella pneumoniae	ST35	2	1	2	1	10	1	19	376-1LV	ybt 14; ICEKp5	4	4	5	4	1	8*	8	2	4	4	2	-	0	-
24	PS_Kpn33	Urine	SAMN32525367	JAQFGH000000000	K2:O1v1 ST14	NDM	R	R	R	R	R	R	R	R	R	R	R	R	S	S	R	R	R	R	Klebsiella pneumoniae	ST14	1	6	1	1	1	1	1	140-1LV	ybt 14; ICEKp5	4	4	31	4	1	67	514	2	4	4	36	-	0	-
25	PS_Kpn35	Urine	SAMN32525368	JAQFGG000000000	K2:O1v1 ST14	NDM	R	R	R	R	R	R	R	R	R	R	R	R	S	S	R	R	R	R	Klebsiella pneumoniae	ST14	1	6	1	1	1	1	1	140-1LV	ybt 14; ICEKp5	4	4	31	4	1	67	514	2	4	4	36	-	0	-
26	PS_Kpn36	Urine	SAMN32525369	JAQFGF000000000	K24:O2v1 ST11	OXA-48	S	R	R	R	R	R	R	R	R	R	R	R	R	S	R	R	S	S	Klebsiella pneumoniae	ST11	3	3	1	1	1	1	4	277	ybt 16; ICEKp12	6	15	5	4	11	33	23	2	11	4	2	-	0	-
27	PS_Kpn37	Wound	SAMN32525370	JAQFGE000000000	K51:O3b ST16	NDM	R	R	R	R	R	R	R	R	R	R	R	R	S	R	R	R	R	R	Klebsiella pneumoniae	ST16	2	1	2	1	4	4	4	0	-	-	-	-	-	-	-	-	-	-	-	-	-	0	-
28	PS_Kpn38	High vaginal swab	SAMN32525371	JAQFGD000000000	K2:O1v1 ST14	NDM	R	R	R	R	R	R	R	R	R	R	R	R	S	R	R	R	R	R	Klebsiella pneumoniae	ST14	1	6	1	1	1	1	1	140-1LV	ybt 14; ICEKp5	4	4	31	4	1	67	171	2*	4	4	36	-	0	-
29	PS_Kpn39	Wound	SAMN32525372	JAQFGC000000000	K64:O1v1 ST14	NDM	R	R	R	R	R	R	R	R	R	R	R	R	S	I	R	R	R	R	Klebsiella pneumoniae	ST14	1	6	1	1	1	1	1	138-2LV	ybt 14; ICEKp5	4	100	31	4	1	386	171	2	4	4	36	-	0	-
30	PS_Kpn40	Wound	SAMN32525373	JAQFGB000000000	K107:O2v2 ST512	KPC	S	R	R	R	R	R	R	R	R	R	R	R	S	S	S	S	R	I	Klebsiella pneumoniae	ST512	54	3	1	1	1	1	79	0	-	-	-	-	-	-	-	-	-	-	-	-	-	0	-
31	PS_Kpn41	Leg	SAMN32525374	JAQFGA000000000	K112:O1v1 ST15	NDM	R	R	R	R	R	R	R	R	R	R	R	R	S	S	R	R	R	R	Klebsiella pneumoniae	ST15	1	1	1	1	1	1	1	277-1LV	ybt 16; ICEKp12 (truncated)	6	15	5	4	11	33*-63%	23	2	11	4	2	-	0	-
32	PS_misc2	Groin	SAMN32525375	JAQFFZ000000000	K64:O1v1 ST14	OXA-48/NDM	S	R	R	R	R	R	R	R	R	R	R	R	S	S	S	S	R	I	Klebsiella pneumoniae	ST14	1	6	1	1	1	1	1	138-2LV	ybt 14; ICEKp5	4	100	31	4	1	386	171	2	4	4	36	-	0	-
33	PS_misc3	Rectum	SAMN32525376	JAQFFY000000000	K52:OL101 ST45	OXA-48	R	R	R	R	R	R	R	R	R	R	R	R	S	S	R	R	R	R	Klebsiella pneumoniae	ST45	2	1	1	6	7	1	12	80	ybt 10; ICEKp4	3	12	4	11	3	83	18	3	10	16	2	-	0	-
34	PS_misc5	Rectum	SAMN32525377	JAQFFX000000000	K81:OL101	OXA-48	I	R	R	-	R	R	R	R	R	R	R	R	-	R	R	R	R	R	Klebsiella variicola subsp. variicola	ST1737-1LV	16	24	21	31	47	22	281	0	-	-	-	-	-	-	-	-	-	-	-	-	-	0	-
35	PS_misc6	Rectum	SAMN32525378	JAQFFW000000000	K110:O2v1 ST716	NDM	S	I	R	-	R	R	-	R	R	S	S	R	-	S	R	R	I	-	Klebsiella pneumoniae	ST716	71	1	1	2	16	4	164	0	-	-	-	-	-	-	-	-	-	-	-	-	-	0	-
36	PS_misc7	Rectum	SAMN32525379	JAQFFV000000000	K30:O1v1 ST294	OXA-48	S	I	R	R	R	R	R	R	R	R	R	R	-	I	R	S	I	S	Klebsiella pneumoniae	ST294	2	1	2	1	4	4	87	0	-	6	15	25	4*	60	181*	200*	72*	14	124	2*	-	13	clb 3
37	PS_misc8	Perineum	SAMN32525380	JAQFFU000000000	K52:OL101 ST45	OXA-48	S	R	R	R	R	R	R	R	R	R	R	R	-	I	R	S	R	S	Klebsiella pneumoniae	ST45	2	1	1	6	7	1	12	80	ybt 10; ICEKp4	3	12	4	11	3	83	18	3	10	16	2	-	0	-
	*L4-FAA5 is also sensitive to ampicillin and amoxicillin–clavulanic acid; it is resistant to piperacillin–tazobactam (EUCAST guidelines; Clinical Breakpoint Table v6.0, 1 January 2016). Sensitivity to ertapenem and meropenem indicates the strain lacks carbapenemase enzymes, while cefepime–clavulanic acid result indicates it carries an extended beta-lactamase.
	‡GEN, gentamicin; CIP, ciprofloxacin; CFX, cefuroxime; TAZ, tazocin; AMO, amoxycillin; TEM, temocillin; CFT, cefotaxime; ERT, ertapenem; TRI, trimethoprim; CEF, ceftazidime; CFN, ceftoxitin; AUG, augmentin; COL, colistin; TIG, tigecycline; AZT, aztreonam; TOB, tobramycin; MER, meropenem; AMI, amikacin. R, resistant; S, sensitive; I, intermediate; -, no data.
[truncated: 78 more columns]

## Sheet: Supplementary_Table_2
Supplementary 2. Information related to NCBI phage genome sequences included in this study
												CheckV
	Accession	Webervirus	Length	ICTV name	Isolated from	Location	Reference	Host	NCBI classification	Our classfication	Type	contig_id	contig_length	provirus	proviral_length	gene_count	viral_genes	host_genes	checkv_quality	miuvig_quality	completeness	completeness_method	contamination	kmer_freq	warnings			Host	ALL	Webervirus	Defiantjazzvirus		Type
1	PQ657787.1	Klebsiella phage Roth08	50204		Wastewater	Netherlands	https://www.biorxiv.org/content/10.1101/2024.12.02.626457v1	Klebsiella pneumoniae	Webervirus	Webervirus	Isolated phage	PQ657787.1	50204	No	NA	77	69	0	High-quality	High-quality	100	AAI-based (high-confidence)	0	1				Klebsiella pneumoniae	255	252	3		Isolated phage	271
2	PQ657788.1	Klebsiella phage Roth09	49110		Wastewater	Netherlands	https://www.biorxiv.org/content/10.1101/2024.12.02.626457v1	Klebsiella pneumoniae	Webervirus	Webervirus	Isolated phage	PQ657788.1	49110	No	NA	78	70	0	High-quality	High-quality	99.14	AAI-based (high-confidence)	0	1				Klebsiella oxytoca	2	1	1		MAG	0
3	PQ657789.1	Klebsiella phage Roth10	49093		Wastewater	Netherlands	https://www.biorxiv.org/content/10.1101/2024.12.02.626457v1	Klebsiella pneumoniae	Webervirus	Webervirus	Isolated phage	PQ657789.1	49093	No	NA	77	69	0	High-quality	High-quality	99.1	AAI-based (high-confidence)	0	1				Klebsiella aerogenes	2	2	0		ALL	336
4	PQ657797.1	Klebsiella phage Roth24	49780		Wastewater	Netherlands	https://www.biorxiv.org/content/10.1101/2024.12.02.626457v1	Klebsiella pneumoniae	Webervirus	Webervirus	Isolated phage	PQ657797.1	49780	No	NA	75	70	0	High-quality	High-quality	100	AAI-based (high-confidence)	0	1				Klebsiella variicola	4	4	0		Webervirus	330
5	PQ657800.1	Klebsiella phage Roth30	49780		Wastewater	Netherlands	https://www.biorxiv.org/content/10.1101/2024.12.02.626457v1	Klebsiella pneumoniae	Webervirus	Webervirus	Isolated phage	PQ657800.1	49780	No	NA	75	70	0	High-quality	High-quality	100	AAI-based (high-confidence)	0	1				Stenotrophomonas maltophila	1	1	0		Defiantjazzvirus	6
6	PQ657806.1	Klebsiella phage Roth42	49780		Wastewater	Netherlands	https://www.biorxiv.org/content/10.1101/2024.12.02.626457v1	Klebsiella pneumoniae	Webervirus	Webervirus	Isolated phage	PQ657806.1	49780	No	NA	75	70	0	High-quality	High-quality	100	AAI-based (high-confidence)	0	1				Klebsiella sp.	6	5	1
7	PQ657807.1	Klebsiella phage Roth44	49378		Wastewater	Netherlands	https://www.biorxiv.org/content/10.1101/2024.12.02.626457v1	Klebsiella pneumoniae	Webervirus	Webervirus	Isolated phage	PQ657807.1	49378	No	NA	75	68	0	High-quality	High-quality	99.67	AAI-based (high-confidence)	0	1				Unknown	0	0	0
8	PQ657808.1	Klebsiella phage Roth47	49858		Wastewater	Netherlands	https://www.biorxiv.org/content/10.1101/2024.12.02.626457v1	Klebsiella pneumoniae	Webervirus	Webervirus	Isolated phage	PQ657808.1	49858	No	NA	79	71	0	High-quality	High-quality	100	AAI-based (high-confidence)	0	1				Klebsiella michiganensis	1	0	1
9	PQ657812.1	Klebsiella phage Roth61	49858		Wastewater	Netherlands	https://www.biorxiv.org/content/10.1101/2024.12.02.626457v1	Klebsiella pneumoniae	Webervirus	Webervirus	Isolated phage	PQ657812.1	49858	No	NA	79	71	0	High-quality	High-quality	100	AAI-based (high-confidence)	0	1
10	PQ657816.1	Klebsiella phage Roth71	49148		Wastewater	Netherlands	https://www.biorxiv.org/content/10.1101/2024.12.02.626457v1	Klebsiella pneumoniae	Webervirus	Webervirus	Isolated phage	PQ657816.1	49148	No	NA	78	70	0	High-quality	High-quality	99.21	AAI-based (high-confidence)	0	1					ALL	WEBERVIRUS
11	PQ657817.1	Klebsiella phage Roth72	49783		Wastewater	Netherlands	https://www.biorxiv.org/content/10.1101/2024.12.02.626457v1	Klebsiella pneumoniae	Webervirus	Webervirus	Isolated phage	PQ657817.1	49783	No	NA	79	71	0	High-quality	High-quality	100	AAI-based (high-confidence)	0	1				High-quality	226	220
12	PQ657818.1	Klebsiella phage Roth74	49780		Wastewater	Netherlands	https://www.biorxiv.org/content/10.1101/2024.12.02.626457v1	Klebsiella pneumoniae	Webervirus	Webervirus	Isolated phage	PQ657818.1	49780	No	NA	75	70	0	High-quality	High-quality	100	AAI-based (high-confidence)	0	1				Complete	43	43
13	PQ657819.1	Klebsiella phage Roth75	49735		Wastewater	Netherlands	https://www.biorxiv.org/content/10.1101/2024.12.02.626457v1	Klebsiella pneumoniae	Webervirus	Webervirus	Isolated phage	PQ657819.1	49735	No	NA	75	70	0	High-quality	High-quality	100	AAI-based (high-confidence)	0	1				Medium-quality	2	2
14	PQ657825.1	Klebsiella phage Roth83	49077		Wastewater	Netherlands	https://www.biorxiv.org/content/10.1101/2024.12.02.626457v1	Klebsiella pneumoniae	Webervirus	Webervirus	Isolated phage	PQ657825.1	49077	No	NA	77	69	0	High-quality	High-quality	99.06	AAI-based (high-confidence)	0	1
15	PQ657826.1	Klebsiella phage Roth84	49092		Wastewater	Netherlands	https://www.biorxiv.org/content/10.1101/2024.12.02.626457v1	Klebsiella pneumoniae	Webervirus	Webervirus	Isolated phage	PQ657826.1	49092	No	NA	77	69	0	High-quality	High-quality	99.09	AAI-based (high-confidence)	0	1
16	PQ657827.1	Klebsiella phage Roth85	49781		Wastewater	Netherlands	https://www.biorxiv.org/content/10.1101/2024.12.02.626457v1	Klebsiella pneumoniae	Webervirus	Webervirus	Isolated phage	PQ657827.1	49781	No	NA	78	70	0	High-quality	High-quality	100	AAI-based (high-confidence)	0	1
17	PQ657828.1	Klebsiella phage Roth87	49780		Wastewater	Netherlands	https://www.biorxiv.org/content/10.1101/2024.12.02.626457v1	Klebsiella pneumoniae	Webervirus	Webervirus	Isolated phage	PQ657828.1	49780	No	NA	75	70	0	High-quality	High-quality	100	AAI-based (high-confidence)	0	1
18	PQ657831.1	Klebsiella phage Roth93	49566		Wastewater	Netherlands	https://www.biorxiv.org/content/10.1101/2024.12.02.626457v1	Klebsiella pneumoniae	Webervirus	Webervirus	Isolated phage	PQ657831.1	49566	No	NA	79	71	0	High-quality	High-quality	100	AAI-based (high-confidence)	0	1
19	PQ657832.1	Klebsiella phage Roth96	49781		Wastewater	Netherlands	https://www.biorxiv.org/content/10.1101/2024.12.02.626457v1	Klebsiella pneumoniae	Webervirus	Webervirus	Isolated phage	PQ657832.1	49781	No	NA	78	70	0	High-quality	High-quality	100	AAI-based (high-confidence)	0	1
20	OR532899.1	Klebsiella phage RCIP0105	48884		Sewage	China	https://pubmed.ncbi.nlm.nih.gov/38937990/	Klebsiella pneumoniae	Unclassified	Webervirus	Isolated phage	OR532899.1	48884	No	NA	75	67	0	High-quality	High-quality	98.67	AAI-based (high-confidence)	0	1
21	OR532891.1	Klebsiella phage RCIP0097	49044		Sewage	China	https://pubmed.ncbi.nlm.nih.gov/38937990/	Klebsiella pneumoniae	Unclassified	Webervirus	Isolated phage	OR532891.1	49044	No	NA	78	66	0	High-quality	High-quality	98.98	AAI-based (high-confidence)	0	1
22	OR532879.1	Klebsiella phage RCIP0085	49322		Sewage	China	https://pubmed.ncbi.nlm.nih.gov/38937990/	Klebsiella pneumoniae	Unclassified	Webervirus	Isolated phage	OR532879.1	49322	No	NA	78	68	0	High-quality	High-quality	99.55	AAI-based (high-confidence)	0	1
23	OR532873.1	Klebsiella phage RCIP0079	48972		Sewage	China	https://pubmed.ncbi.nlm.nih.gov/38937990/	Klebsiella pneumoniae	Unclassified	Webervirus	Isolated phage	OR532873.1	48972	No	NA	76	68	0	High-quality	High-quality	98.84	AAI-based (high-confidence)	0	1
24	OR532872.1	Klebsiella phage RCIP0078	50552		Sewage	China	https://pubmed.ncbi.nlm.nih.gov/38937990/	Klebsiella pneumoniae	Unclassified	Webervirus	Isolated phage	OR532872.1	50552	No	NA	80	70	0	High-quality	High-quality	100	AAI-based (high-confidence)	0	1
25	OR532871.1	Klebsiella phage RCIP0077	49258		Sewage	China	https://pubmed.ncbi.nlm.nih.gov/38937990/	Klebsiella pneumoniae	Unclassified	Webervirus	Isolated phage	OR532871.1	49258	No	NA	77	64	0	High-quality	High-quality	99.36	AAI-based (high-confidence)	0	1
26	OR532861.1	Klebsiella phage RCIP0067	49430		Sewage	China	https://pubmed.ncbi.nlm.nih.gov/38937990/	Klebsiella pneumoniae	Unclassified	Webervirus	Isolated phage	OR532861.1	49430	No	NA	73	70	0	High-quality	High-quality	99.78	AAI-based (high-confidence)	0	1
27	OR532853.1	Klebsiella phage RCIP0059	50487		Sewage	China	https://pubmed.ncbi.nlm.nih.gov/38937990/	Klebsiella pneumoniae	Unclassified	Webervirus	Isolated phage	OR532853.1	50487	No	NA	81	70	0	High-quality	High-quality	100	AAI-based (high-confidence)	0	1
28	OR532852.1	Klebsiella phage RCIP0058	48386		Sewage	China	https://pubmed.ncbi.nlm.nih.gov/38937990/	Klebsiella pneumoniae	Unclassified	Webervirus	Isolated phage	OR532852.1	48386	No	NA	75	68	0	High-quality	High-quality	97.65	AAI-based (high-confidence)	0	1
29	OR532850.1	Klebsiella phage RCIP0056	50364		Sewage	China	https://pubmed.ncbi.nlm.nih.gov/38937990/	Klebsiella pneumoniae	Unclassified	Webervirus	Isolated phage	OR532850.1	50364	No	NA	80	66	0	High-quality	High-quality	100	AAI-based (high-confidence)	0	1
30	OR532844.1	Klebsiella phage RCIP0050	48944		Sewage	China	https://pubmed.ncbi.nlm.nih.gov/38937990/	Klebsiella pneumoniae	Unclassified	Webervirus	Isolated phage	OR532844.1	48944	No	NA	74	67	0	High-quality	High-quality	98.8	AAI-based (high-confidence)	0	1
31	OR532834.1	Klebsiella phage RCIP0040	50973		Sewage	China	https://pubmed.ncbi.nlm.nih.gov/38937990/	Klebsiella pneumoniae	Unclassified	Webervirus	Isolated phage	OR532834.1	50973	No	NA	81	68	0	High-quality	High-quality	100	AAI-based (high-confidence)	0	1
32	OR532819.1	Klebsiella phage RCIP0025	50503		Sewage	China	https://pubmed.ncbi.nlm.nih.gov/38937990/	Klebsiella pneumoniae	Unclassified	Webervirus	Isolated phage	OR532819.1	50503	No	NA	81	70	0	High-quality	High-quality	100	AAI-based (high-confidence)	0	1
33	OR532811.1	Klebsiella phage RCIP0017	49727		Sewage	China	https://pubmed.ncbi.nlm.nih.gov/38937990/	Klebsiella pneumoniae	Unclassified	Webervirus	Isolated phage	OR532811.1	49727	No	NA	77	64	0	High-quality	High-quality	100	AAI-based (high-confidence)	0	1
34	OR532798.1	Klebsiella phage RCIP0004	50066		Sewage	China	https://pubmed.ncbi.nlm.nih.gov/38937990/	Klebsiella pneumoniae	Unclassified	Webervirus	Isolated phage	OR532798.1	50066	No	NA	78	71	0	High-quality	High-quality	100	AAI-based (high-confidence)	0	1
35	OR532795.1	Klebsiella phage RCIP0001	48964		Sewage	China	https://pubmed.ncbi.nlm.nih.gov/38937990/	Klebsiella pneumoniae	Unclassified	Webervirus	Isolated phage	OR532795.1	48964	No	NA	74	66	0	High-quality	High-quality	98.83	AAI-based (high-confidence)	0	1
36	PP341282.1	Klebsiella phage vB_Kpn_F13	49191		Sewage	Spain	https://pubmed.ncbi.nlm.nih.gov/39268483/	Klebsiella pneumoniae	Unclassified	Webervirus	Isolated phage	PP341282.1	49191	No	NA	78	69	0	High-quality	High-quality	99.29	AAI-based (high-confidence)	0	1
37	PP889460.1	Klebsiella phage phi1_146005	49548		Sewage	China	-	Klebsiella pneumoniae	Unclassified	Webervirus	Isolated phage	PP889460.1	49548	No	NA	73	69	0	High-quality	High-quality	100	AAI-based (high-confidence)	0	1
38	PQ337355.1	Klebsiella phage Smiley	49197		Wastewater	USA	-	Klebsiella pneumoniae	Unclassified	Webervirus	Isolated phage	PQ337355.1	49197	No	NA	75	66	0	High-quality	High-quality	99.31	AAI-based (high-confidence)	0	1
39	PQ337356.1	Klebsiella phage Snook	49383		Wastewater	USA	-	Klebsiella pneumoniae	Unclassified	Webervirus	Isolated phage	PQ337356.1	49383	No	NA	77	67	0	High-quality	High-quality	99.68	AAI-based (high-confidence)	0	1
40	PQ337357.1	Klebsiella phage Snyder	49722		Wastewater	USA	-	Klebsiella pneumoniae	Unclassified	Webervirus	Isolated phage	PQ337357.1	49722	No	NA	75	68	0	High-quality	High-quality	100	AAI-based (high-confidence)	0	1
41	PQ358943.1	Klebsiella phage Sparks	49937		Wastewater	USA	-	Klebsiella pneumoniae	Unclassified	Webervirus	Isolated phage	PQ358943.1	49937	No	NA	71	64	0	High-quality	High-quality	100	AAI-based (high-confidence)	0	1
42	MZ428227.1	Klebsiella phage vB_KpnS-VAC10	48935	Webervirus VAC10	Sewage	Spain	https://pubmed.ncbi.nlm.nih.gov/35296704/	Klebsiella pneumoniae	Webervirus	Webervirus	Isolated phage	MZ428227.1	48935	No	NA	76	69	0	High-quality	High-quality	98.77	AAI-based (high-confidence)	0	1
43	MZ428228.1	Klebsiella phage vB_KpnS-VAC11	48826	Webervirus VAC11	Sewage	Spain	https://pubmed.ncbi.nlm.nih.gov/35296704/	Klebsiella pneumoniae	Webervirus	Webervirus	Isolated phage	MZ428228.1	48826	No	NA	76	70	0	High-quality	High-quality	98.56	AAI-based (high-confidence)	0	1
44	MZ428221.1	Klebsiella phage vB_KpnS-VAC2	51784	Webervirus VAC2	Sewage	Spain	https://pubmed.ncbi.nlm.nih.gov/35296704/	Klebsiella pneumoniae	Webervirus	Webervirus	Isolated phage	MZ428221.1	51784	No	NA	85	68	0	High-quality	High-quality	100	AAI-based (high-confidence)	0	1
45	MZ428222.1	Klebsiella phage vB_KpnS-VAC4	45558	Webervirus VAC4	Sewage	Spain	https://pubmed.ncbi.nlm.nih.gov/35296704/	Klebsiella pneumoniae	Webervirus	Webervirus	Isolated phage	MZ428222.1	45558	No	NA	64	60	0	High-quality	High-quality	91.98	AAI-based (high-confidence)	0	1
46	MZ428223.1	Klebsiella phage vB_KpnS-VAC5	49636	Webervirus VAC5	Sewage	Spain	https://pubmed.ncbi.nlm.nih.gov/35296704/	Klebsiella pneumoniae	Webervirus	Webervirus	Isolated phage	MZ428223.1	49636	No	NA	77	71	0	High-quality	High-quality	100	AAI-based (high-confidence)	0	1
47	MZ428224.1	Klebsiella phage vB_KpnS-VAC6	51554	Webervirus VAC6	Sewage	Spain	https://pubmed.ncbi.nlm.nih.gov/35296704/	Klebsiella pneumoniae	Webervirus	Webervirus	Isolated phage	MZ428224.1	51554	No	NA	83	71	0	High-quality	High-quality	100	AAI-based (high-confidence)	0	1
48	MZ428225.1	Klebsiella phage vB_KpnS-VAC7	49684	Webervirus VAC7	Sewage	Spain	https://pubmed.ncbi.nlm.nih.gov/35296704/	Klebsiella pneumoniae	Webervirus	Webervirus	Isolated phage	MZ428225.1	49684	No	NA	79	70	0	High-quality	High-quality	100	AAI-based (high-confidence)	0	1
49	MZ428226.1	Klebsiella phage vB_KpnS-VAC8	48933	Webervirus VAC8	Sewage	Spain	https://pubmed.ncbi.nlm.nih.gov/35296704/	Klebsiella pneumoniae	Webervirus	Webervirus	Isolated phage	MZ428226.1	48933	No	NA	76	70	0	High-quality	High-quality	98.77	AAI-based (high-confidence)	0	1
50	NC_047825.1	Klebsiella phage KOX1	50526	Webervirus KOX1	Wastewater	Australia	https://pubmed.ncbi.nlm.nih.gov/28817689/	Klebsiella oxytoca	Webervirus	Webervirus	Isolated phage	NC_047825.1	50526	No	NA	79	69	0	High-quality	High-quality	100	AAI-based (high-confidence)	0	1
51	NC_048162.1	Klebsiella phage GH-K3	49427	Webervirus GHK3	Sewage	China	https://pubmed.ncbi.nlm.nih.gov/31254238/	Klebsiella pneumoniae	Webervirus	Webervirus	Isolated phage	NC_048162.1	49427	No	NA	75	67	0	High-quality	High-quality	99.77	AAI-based (high-confidence)	0	1
52	NC_028786.1	Klebsiella phage 1513	49462	Webervirus wv1513	Sewage	China	https://pubmed.ncbi.nlm.nih.gov/25879036/	Klebsiella pneumoniae	Webervirus	Webervirus	Isolated phage	NC_028786.1	49462	No	NA	75	68	0	High-quality	High-quality	99.85	AAI-based (high-confidence)	0	1
53	NC_049847.1	Klebsiella phage Sin4	49916	Webervirus sin4	Wastewater	USA	https://pubmed.ncbi.nlm.nih.gov/31558644/	Klebsiella pneumoniae	Webervirus	Webervirus	Isolated phage	NC_049847.1	49916	No	NA	78	71	0	High-quality	High-quality	100	AAI-based (high-confidence)	0	1
54	MW021764.1	Klebsiella phage P528	51895	Webervirus P528	Sewage	USA	https://pubmed.ncbi.nlm.nih.gov/35389258/	Klebsiella pneumoniae	Webervirus	Webervirus	Isolated phage	MW021764.1	51895	No	NA	84	71	0	High-quality	High-quality	100	AAI-based (high-confidence)	0	1
55	NC_055956.1	Klebsiella phage RAD2	49276	Webervirus RAD2	Hospital wastewater	UK	https://pubmed.ncbi.nlm.nih.gov/34431721/	Klebsiella pneumoniae	Webervirus	Webervirus	Isolated phage	NC_055956.1	49276	No	NA	76	68	0	High-quality	High-quality	99.46	AAI-based (high-confidence)	0	1
56	MW042802.1	Klebsiella phage 066039 (P39)	51633	Webervirus 066039	Sewage	China	https://pubmed.ncbi.nlm.nih.gov/35027665/	Klebsiella pneumoniae	Webervirus	Webervirus	Isolated phage	MW042802.1	51633	No	NA	82	70	0	Complete	High-quality	100	DTR (high-confidence)	0	1
57	NC_047850.1	Klebsiella phage MezzoGao	49807	Webervirus mezzogao	Wastewater	USA	https://pubmed.ncbi.nlm.nih.gov/29122857/	Klebsiella pneumoniae	Webervirus	Webervirus	Isolated phage	NC_047850.1	49807	No	NA	77	70	0	High-quality	High-quality	100	AAI-based (high-confidence)	0	1
58	NC_049841.1	Klebsiella phage Skenny	49935	Webervirus skenny	Activated sludge	USA	https://pubmed.ncbi.nlm.nih.gov/31558642/	Klebsiella pneumoniae	Webervirus	Webervirus	Isolated phage	NC_049841.1	49935	No	NA	77	67	0	High-quality	High-quality	100	AAI-based (high-confidence)	0	1
59	LR757892.1	Klebsiella phage vB_KpnS_2811	49131	Webervirus wv2811	Unknown	UK	https://pubmed.ncbi.nlm.nih.gov/33868187/	Klebsiella pneumoniae	Webervirus	Webervirus	Isolated phage	LR757892.1	49131	No	NA	76	70	0	Complete	High-quality	100	DTR (high-confidence)	0	1.01
60	NC_049845.1	Klebsiella phage PhiKpNIH-2	49477	Webervirus KpNIH2	Wastewater	USA	https://pubmed.ncbi.nlm.nih.gov/31992617/	Klebsiella pneumoniae	Webervirus	Webervirus	Isolated phage	NC_049845.1	49477	No	NA	78	69	0	Complete	High-quality	100	DTR (high-confidence)	0	1
61	MN395285.1	Klebsiella phage PhiKpNIH-10	49472		Wastewater treatment plant	USA	https://pubmed.ncbi.nlm.nih.gov/31992617/	Klebsiella pneumoniae	Webervirus	Webervirus	Isolated phage	MN395285.1	49472	No	NA	77	70	0	Complete	High-quality	100	DTR (high-confidence)	0	1
62	NC_049844.1	Klebsiella phage 13	43094	Webervirus wv13	Wastewater	Hungary	https://pubmed.ncbi.nlm.nih.gov/32246126/	Klebsiella pneumoniae	Webervirus	Webervirus	Isolated phage	NC_049844.1	43094	No	NA	73	61	0	Medium-quality	Genome-fragment	87.04	AAI-based (high-confidence)	0	1
63	NC_028760.1	Klebsiella phage KLPN1	49037	Webervirus KLPN1	Human caecal effluent	UK	https://pubmed.ncbi.nlm.nih.gov/26246963/	Klebsiella pneumoniae	Webervirus	Webervirus	Isolated phage	NC_028760.1	49037	No	NA	73	69	0	High-quality	High-quality	98.98	AAI-based (high-confidence)	0	1
64	MT701592.1	Klebsiella phage Solomon	51775	Webervirus solomon	Wastewater treatment plant	USA	https://pubmed.ncbi.nlm.nih.gov/33478993/	Klebsiella aerogenes	Webervirus	Webervirus	Isolated phage	MT701592.1	51775	No	NA	81	68	0	High-quality	High-quality	100	AAI-based (high-confidence)	0	1
65	NC_029099.1	Klebsiella phage KP36	49797	Webervirus KP36	Wastewater	Poland	https://pubmed.ncbi.nlm.nih.gov/27916936/	Klebsiella pneumoniae	Webervirus	Webervirus	Isolated phage	NC_029099.1	49797	No	NA	77	68	0	High-quality	High-quality	100	AAI-based (high-confidence)	0	1
66	NC_049839.1	Klebsiella phage Sweeny	50241	Webervirus sweeny	Wastewater	USA	https://pubmed.ncbi.nlm.nih.gov/31558643/	Klebsiella pneumoniae	Webervirus	Webervirus	Isolated phage	NC_049839.1	50241	No	NA	78	71	0	High-quality	High-quality	100	AAI-based (high-confidence)	0	1
67	NC_043469.1	Enterobacteria phage F20	51543	Webervirus F20	Lake water	South Korea	https://pubmed.ncbi.nlm.nih.gov/22764320/	Klebsiella aerogenes	Webervirus	Webervirus	Isolated phage	NC_043469.1	51543	No	NA	81	68	0	High-quality	High-quality	100	AAI-based (high-confidence)	0	1
68	MZ398242.1	Klebsiella phage IME268	49552	Webervirus IME268	Sewage	China	https://pubmed.ncbi.nlm.nih.gov/35414748/	Klebsiella pneumoniae	Webervirus	Webervirus	Isolated phage	MZ398242.1	49552	No	NA	75	67	0	High-quality	High-quality	100	AAI-based (high-confidence)	0	1
69	NC_028774.1	Klebsiella phage Sushi	48754	Webervirus sushi	Sewage	USA	https://pubmed.ncbi.nlm.nih.gov/26337889/	Klebsiella pneumoniae	Webervirus	Webervirus	Isolated phage	NC_028774.1	48754	No	NA	75	69	0	High-quality	High-quality	98.41	AAI-based (high-confidence)	0	1
70	NC_048143.1	Klebsiella phage KpKT21phi1	49106	Webervirus KpKT21phi1	Unknown	USA	https://pubmed.ncbi.nlm.nih.gov/30869755/	Klebsiella pneumoniae	Webervirus	Webervirus	Isolated phage	NC_048143.1	49106	No	NA	78	71	0	Complete	High-quality	100	DTR (high-confidence)	0	1
71	NC_031053.1	Klebsiella phage PKP126	50934	Webervirus PKP126	Sewage	South Korea	https://pubmed.ncbi.nlm.nih.gov/28028618/	Klebsiella pneumoniae	Webervirus	Webervirus	Isolated phage	NC_031053.1	50934	No	NA	79	68	0	High-quality	High-quality	100	AAI-based (high-confidence)	0	1
72	MW672037.1	Klebsiella phage B1	50040	Webervirus B1	Sewage	Hungary	https://pubmed.ncbi.nlm.nih.gov/33801047/	Klebsiella pneumoniae	Webervirus	Webervirus	Isolated phage	MW672037.1	50040	No	NA	74	69	0	High-quality	High-quality	100	AAI-based (high-confidence)	0	1.01
73	MK618657.1	Klebsiella phage Sanco	48790		Wastewater treatment plant	USA	https://pubmed.ncbi.nlm.nih.gov/31672751/	Klebsiella pneumoniae	Webervirus	Webervirus	Isolated phage	MK618657.1	48790	No	NA	75	69	0	High-quality	High-quality	98.49	AAI-based (high-confidence)	0	1
74	NC_049846.1	Klebsiella phage Shelby	49045	Webervirus shelby	Pond water	USA	https://pubmed.ncbi.nlm.nih.gov/31537678/	Klebsiella pneumoniae	Webervirus	Webervirus	Isolated phage	NC_049846.1	49045	No	NA	76	68	0	High-quality	High-quality	98.99	AAI-based (high-confidence)	0	1
75	NC_048126.1	Klebsiella phage TSK1	49861	Webervirus TSK1	Sewage	Pakistan	https://pubmed.ncbi.nlm.nih.gov/30559386/	Klebsiella pneumoniae	Webervirus	Webervirus	Isolated phage	NC_048126.1	49861	No	NA	73	62	0	High-quality	High-quality	100	AAI-based (high-confidence)	0	1
76	MT894005.1	Klebsiella phage MMBB	50346	Webervirus MMBB	Merri Creek watercourse	Australia	https://pubmed.ncbi.nlm.nih.gov/34042467/	Klebsiella pneumoniae	Webervirus	Webervirus	Isolated phage	MT894005.1	50346	No	NA	80	70	0	High-quality	High-quality	100	AAI-based (high-confidence)	0	1
77	NC_049837.1	Klebsiella phage vB_KpnS_Alina	51780	Webervirus alina	Sewage	USA	https://pubmed.ncbi.nlm.nih.gov/32299868/	Klebsiella pneumoniae	Webervirus	Webervirus	Isolated phage	NC_049837.1	51780	No	NA	81	68	0	High-quality	High-quality	100	AAI-based (high-confidence)	0	1
78	NC_049836.1	Klebsiella phage vB_KpnS_Call	51487	Webervirus call	Sewage	USA	https://pubmed.ncbi.nlm.nih.gov/32299868/	Klebsiella pneumoniae	Webervirus	Webervirus	Isolated phage	NC_049836.1	51487	No	NA	78	67	0	High-quality	High-quality	100	AAI-based (high-confidence)	0	1
79	NC_049835.1	Klebsiella phage vB_KpnS_Domnhall	54438	Webervirus domnhall	Sewage	USA	https://pubmed.ncbi.nlm.nih.gov/32299868/	Klebsiella pneumoniae	Webervirus	Webervirus	Isolated phage	NC_049835.1	54438	No	NA	87	70	0	High-quality	High-quality	100	AAI-based (high-confidence)	0	1.02
80	NC_049834.1	Klebsiella phage vB_KpnS_IMGroot	52866	Webervirus IMGroot	Sewage	USA	https://pubmed.ncbi.nlm.nih.gov/32299868/	Klebsiella pneumoniae	Webervirus	Webervirus	Isolated phage	NC_049834.1	52866	No	NA	83	70	0	High-quality	High-quality	100	AAI-based (high-confidence)	0	1.03
81	MN013078.1	Klebsiella phage vB_KpnS_KingDDD	51562	Webervirus kingDDD	Sewage	USA	https://pubmed.ncbi.nlm.nih.gov/32299868/	Klebsiella pneumoniae	Webervirus	Webervirus	Isolated phage	MN013078.1	51562	No	NA	80	68	0	High-quality	High-quality	100	AAI-based (high-confidence)	0	1
82	MN013087.1	Klebsiella phage vB_KpnS_Penguinator	51678	Webervirus penguinator	Sewage	USA	https://pubmed.ncbi.nlm.nih.gov/32299868/	Klebsiella pneumoniae	Webervirus	Webervirus	Isolated phage	MN013087.1	51678	No	NA	81	68	0	High-quality	High-quality	100	AAI-based (high-confidence)	0	1
83	NC_049833.1	Klebsiella phage vB_KpnS_SegesCirculi	50713	Webervirus segescirculi	Sewage	USA	https://pubmed.ncbi.nlm.nih.gov/32299868/	Klebsiella pneumoniae	Webervirus	Webervirus	Isolated phage	NC_049833.1	50713	No	NA	79	67	0	High-quality	High-quality	100	AAI-based (high-confidence)	0	1
84	NC_049848.1	Klebsiella phage KP1801	49835	Webervirus KP1801	Hospital wastewater	Thailand	https://pubmed.ncbi.nlm.nih.gov/32678251/	Klebsiella pneumoniae	Webervirus	Webervirus	Isolated phage	NC_049848.1	49835	No	NA	77	71	0	Complete	High-quality	100	DTR (high-confidence)	0	1
85	NC_049840.1	Klebsiella phage vB_KpnS_FZ10	50381	Webervirus FZ10	Sewage	Russia	https://pubmed.ncbi.nlm.nih.gov/31558632/	Klebsiella pneumoniae	Webervirus	Webervirus	Isolated phage	NC_049840.1	50381	No	NA	78	71	0	Complete	High-quality	100	DTR (high-confidence)	0	1.01
86	MZ634346.1	Klebsiella phage PWKp15	50457	Webervirus PWKp15	Sewage	Thailand	https://europepmc.org/article/ppr/ppr391958	Klebsiella pneumoniae	Webervirus	Webervirus	Isolated phage	MZ634346.1	50457	No	NA	78	69	0	Complete	High-quality	100	DTR (high-confidence)	0	1
87	MZ634348.1	Klebsiella phage PWKp17	51637	Webervirus PWKp17	Sewage	Bangladesh	https://europepmc.org/article/ppr/ppr391958	Klebsiella pneumoniae	Webervirus	Webervirus	Isolated phage	MZ634348.1	51637	No	NA	80	69	0	Complete	High-quality	100	DTR (high-confidence)	0	1
88	MZ634351.1	Klebsiella phage PWKp20	51939	Webervirus PWKp20	Sewage	Thailand	https://europepmc.org/article/ppr/ppr391958	Klebsiella pneumoniae	Webervirus	Webervirus	Isolated phage	MZ634351.1	51939	No	NA	82	69	0	Complete	High-quality	100	DTR (high-confidence)	0	1
89	OR700190.1	Klebsiella phage SH-KP2492	48383		Sewage	China	https://onehealthadv.biomedcentral.com/articles/10.1186/s44280-024-00038-y	Klebsiella pneumoniae	Webervirus	Webervirus	Isolated phage	OR700190.1	48383	No	NA	76	69	0	High-quality	High-quality	97.66	AAI-based (high-confidence)	0	1
90	OM032871.1	Klebsiella phage vB_KpnS-VAC110	45195	Webervirus VAC110	Sewage	Spain	https://pmc.ncbi.nlm.nih.gov/articles/PMC10100988/	Klebsiella pneumoniae	Webervirus	Webervirus	Isolated phage	OM032871.1	45195	No	NA	64	58	0	Complete	High-quality	100	DTR (high-confidence)	0	1
91	ON881905.1	Klebsiella phage vB_KpnS-VAC111	50559	Webervirus VAC111	Sewage	Spain	https://pmc.ncbi.nlm.nih.gov/articles/PMC10100988/	Klebsiella pneumoniae	Webervirus	Webervirus	Isolated phage	ON881905.1	50559	No	NA	79	70	0	High-quality	High-quality	100	AAI-based (high-confidence)	0	1
92	MZ571833.1	Klebsiella phage vB_KpnS-VAC112	49068	Webervirus VAC112	Sewage	Spain	https://pmc.ncbi.nlm.nih.gov/articles/PMC10100988/	Klebsiella pneumoniae	Webervirus	Webervirus	Isolated phage	MZ571833.1	49068	No	NA	76	66	0	High-quality	High-quality	99.05	AAI-based (high-confidence)	0	1
93	MZ571834.1	Klebsiella phage vB_KpnS-VAC113	49568	Webervirus VAC113	Sewage	Spain	https://pmc.ncbi.nlm.nih.gov/articles/PMC10100988/	Klebsiella pneumoniae	Webervirus	Webervirus	Isolated phage	MZ571834.1	49568	No	NA	77	69	0	Complete	High-quality	100	DTR (high-confidence)	0	1
94	MZ571831.1	Klebsiella phage vB_KpnS-VAC70	49631	Webervirus VAC70	Sewage	Spain	https://pmc.ncbi.nlm.nih.gov/articles/PMC10100988/	Klebsiella pneumoniae	Webervirus	Webervirus	Isolated phage	MZ571831.1	49631	No	NA	75	65	0	High-quality	High-quality	100	AAI-based (high-confidence)	0	1
95	OW251746.1	Klebsiella phage PSKP16	46712	Webervirus PSKP16	Hospital wastewater	Iran	https://pmc.ncbi.nlm.nih.gov/articles/PMC10105268/	Klebsiella pneumoniae	Webervirus	Webervirus	Isolated phage	OW251746.1	46712	No	NA	68	63	0	Complete	High-quality	100	DTR (high-confidence)	0	1
96	OP617742.1	Klebsiella phage KP13-2	49373	Webervirus KP132	Sewage	Israel	https://pmc.ncbi.nlm.nih.gov/articles/PMC10241881/	Klebsiella pneumoniae	Webervirus	Webervirus	Isolated phage	OP617742.1	49373	No	NA	77	66	0	High-quality	High-quality	99.66	AAI-based (high-confidence)	0	1
97	OX335417.1	Klebsiella phage cp1	49492	Webervirus cp1	Sewage	France	https://pmc.ncbi.nlm.nih.gov/articles/PMC10433977/	Klebsiella pneumoniae	Webervirus	Webervirus	Isolated phage	OX335417.1	49492	No	NA	74	69	0	High-quality	High-quality	99.91	AAI-based (high-confidence)	0	1
98	OX335395.1	Klebsiella phage cp17	52028	Webervirus cp17	Sewage	France	https://pmc.ncbi.nlm.nih.gov/articles/PMC10433977/	Klebsiella pneumoniae	Webervirus	Webervirus	Isolated phage	OX335395.1	52028	No	NA	86	72	0	High-quality	High-quality	100	AAI-based (high-confidence)	0	1
99	OX335361.1	Klebsiella phage cp24	50485	Webervirus cp24	Sewage	France	https://pmc.ncbi.nlm.nih.gov/articles/PMC10433977/	Klebsiella pneumoniae	Webervirus	Webervirus	Isolated phage	OX335361.1	50485	No	NA	76	65	0	High-quality	High-quality	100	AAI-based (high-confidence)	0	1
100	OX335383.1	Klebsiella phage cp3	49289	Webervirus cp3	Sewage	France	https://pmc.ncbi.nlm.nih.gov/articles/PMC10433977/	Klebsiella pneumoniae	Webervirus	Webervirus	Isolated phage	OX335383.1	49289	No	NA	74	67	0	High-quality	High-quality	99.49	AAI-based (high-confidence)	0	1
101	OX335381.1	Klebsiella phage cp5	49366	Webervirus cp5	Sewage	France	https://pmc.ncbi.nlm.nih.gov/articles/PMC10433977/	Klebsiella pneumoniae	Webervirus	Webervirus	Isolated phage	OX335381.1	49366	No	NA	74	67	0	High-quality	High-quality	99.65	AAI-based (high-confidence)	0	1
102	OX335386.1	Klebsiella phage mtp12	49712	Webervirus mtp12	Sewage	France	https://pmc.ncbi.nlm.nih.gov/articles/PMC10433977/	Klebsiella pneumoniae	Webervirus	Webervirus	Isolated phage	OX335386.1	49712	No	NA	73	69	0	High-quality	High-quality	100	AAI-based (high-confidence)	0	1.01
103	OX335430.1	Klebsiella phage mtp13	48961	Webervirus mtp13	Sewage	France	https://pmc.ncbi.nlm.nih.gov/articles/PMC10433977/	Klebsiella pneumoniae	Webervirus	Webervirus	Isolated phage	OX335430.1	48961	No	NA	73	69	0	Complete	High-quality	100	DTR (high-confidence)	0	1
104	OX335439.1	Klebsiella phage mtp17	49806	Webervirus mtp17	Sewage	France	https://pmc.ncbi.nlm.nih.gov/articles/PMC10433977/	Klebsiella pneumoniae	Webervirus	Webervirus	Isolated phage	OX335439.1	49806	No	NA	75	66	0	High-quality	High-quality	100	AAI-based (high-confidence)	0	1
105	OX335422.1	Klebsiella phage mtp19	49290	Webervirus mtp19	Sewage	France	https://pmc.ncbi.nlm.nih.gov/articles/PMC10433977/	Klebsiella pneumoniae	Webervirus	Webervirus	Isolated phage	OX335422.1	49290	No	NA	76	70	0	High-quality	High-quality	99.49	AAI-based (high-confidence)	0	1
106	OX335370.1	Klebsiella phage mtp2	49122	Webervirus mtp2	Sewage	France	https://pmc.ncbi.nlm.nih.gov/articles/PMC10433977/	Klebsiella pneumoniae	Webervirus	Webervirus	Isolated phage	OX335370.1	49122	No	NA	76	70	0	High-quality	High-quality	99.15	AAI-based (high-confidence)	0	1
107	OX335421.1	Klebsiella phage mtp23	47319	Webervirus mtp23	Sewage	France	https://pmc.ncbi.nlm.nih.gov/articles/PMC10433977/	Klebsiella pneumoniae	Webervirus	Webervirus	Isolated phage	OX335421.1	47319	No	NA	68	64	0	High-quality	High-quality	95.51	AAI-based (high-confidence)	0	1
108	OX335411.1	Klebsiella phage mtp30	49926	Webervirus mtp30	Sewage	France	https://pmc.ncbi.nlm.nih.gov/articles/PMC10433977/	Klebsiella pneumoniae	Webervirus	Webervirus	Isolated phage	OX335411.1	49926	No	NA	79	72	0	High-quality	High-quality	100	AAI-based (high-confidence)	0	1
109	OX335387.1	Klebsiella phage mtp31	48467	Webervirus mtp31	Sewage	France	https://pmc.ncbi.nlm.nih.gov/articles/PMC10433977/	Klebsiella pneumoniae	Webervirus	Webervirus	Isolated phage	OX335387.1	48467	No	NA	72	69	0	High-quality	High-quality	97.83	AAI-based (high-confidence)	0	1
110	OX335393.1	Klebsiella phage cp2	49514		Sewage	France	https://pmc.ncbi.nlm.nih.gov/articles/PMC10433977/	Klebsiella pneumoniae	Webervirus	Webervirus	Isolated phage	OX335393.1	49514	No	NA	75	70	0	High-quality	High-quality	99.95	AAI-based (high-confidence)	0	1
111	OX335410.1	Klebsiella phage cp25	50507		Sewage	France	https://pmc.ncbi.nlm.nih.gov/articles/PMC10433977/	Klebsiella pneumoniae	Webervirus	Webervirus	Isolated phage	OX335410.1	50507	No	NA	76	65	0	High-quality	High-quality	100	AAI-based (high-confidence)	0	1
112	OX335432.1	Klebsiella phage cp39	49251		Sewage	France	https://pmc.ncbi.nlm.nih.gov/articles/PMC10433977/	Klebsiella pneumoniae	Webervirus	Webervirus	Isolated phage	OX335432.1	49251	No	NA	76	68	0	High-quality	High-quality	99.42	AAI-based (high-confidence)	0	1
113	OX335412.1	Klebsiella phage cp41	49193		Sewage	France	https://pmc.ncbi.nlm.nih.gov/articles/PMC10433977/	Klebsiella pneumoniae	Webervirus	Webervirus	Isolated phage	OX335412.1	49193	No	NA	77	69	0	High-quality	High-quality	99.3	AAI-based (high-confidence)	0	1
114	OX335380.1	Klebsiella phage cp45	49251		Sewage	France	https://pmc.ncbi.nlm.nih.gov/articles/PMC10433977/	Klebsiella pneumoniae	Webervirus	Webervirus	Isolated phage	OX335380.1	49251	No	NA	76	68	0	High-quality	High-quality	99.42	AAI-based (high-confidence)	0	1
115	OX335369.1	Klebsiella phage mtp10	49198		Sewage	France	https://pmc.ncbi.nlm.nih.gov/articles/PMC10433977/	Klebsiella pneumoniae	Webervirus	Webervirus	Isolated phage	OX335369.1	49198	No	NA	77	71	0	High-quality	High-quality	99.3	AAI-based (high-confidence)	0	1
116	OX335423.1	Klebsiella phage mtp18	49806		Sewage	France	https://pmc.ncbi.nlm.nih.gov/articles/PMC10433977/	Klebsiella pneumoniae	Webervirus	Webervirus	Isolated phage	OX335423.1	49806	No	NA	75	66	0	High-quality	High-quality	100	AAI-based (high-confidence)	0	1
117	OX335435.1	Klebsiella phage mtp20	49672		Sewage	France	https://pmc.ncbi.nlm.nih.gov/articles/PMC10433977/	Klebsiella pneumoniae	Webervirus	Webervirus	Isolated phage	OX335435.1	49672	No	NA	76	66	0	High-quality	High-quality	100	AAI-based (high-confidence)	0	1
118	OX335429.1	Klebsiella phage mtp21	49504		Sewage	France	https://pmc.ncbi.nlm.nih.gov/articles/PMC10433977/	Klebsiella pneumoniae	Webervirus	Webervirus	Isolated phage	OX335429.1	49504	No	NA	74	65	0	High-quality	High-quality	99.92	AAI-based (high-confidence)	0	1
119	OX335371.1	Klebsiella phage mtp24	47299		Sewage	France	https://pmc.ncbi.nlm.nih.gov/articles/PMC10433977/	Klebsiella pneumoniae	Webervirus	Webervirus	Isolated phage	OX335371.1	47299	No	NA	66	62	0	High-quality	High-quality	95.48	AAI-based (high-confidence)	0	1
120	OX335391.1	Klebsiella phage mtp25	50132		Sewage	France	https://pmc.ncbi.nlm.nih.gov/articles/PMC10433977/	Klebsiella pneumoniae	Webervirus	Webervirus	Isolated phage	OX335391.1	50132	No	NA	78	71	0	High-quality	High-quality	100	AAI-based (high-confidence)	0	1
121	OX335384.1	Klebsiella phage mtp27	49035		Sewage	France	https://pmc.ncbi.nlm.nih.gov/articles/PMC10433977/	Klebsiella pneumoniae	Webervirus	Webervirus	Isolated phage	OX335384.1	49035	No	NA	78	70	0	High-quality	High-quality	98.98	AAI-based (high-confidence)	0	1
122	OX335385.1	Klebsiella phage mtp28	49036		Sewage	France	https://pmc.ncbi.nlm.nih.gov/articles/PMC10433977/	Klebsiella pneumoniae	Webervirus	Webervirus	Isolated phage	OX335385.1	49036	No	NA	78	70	0	High-quality	High-quality	98.99	AAI-based (high-confidence)	0	1
123	OX335388.1	Klebsiella phage mtp29	49114		Sewage	France	https://pmc.ncbi.nlm.nih.gov/articles/PMC10433977/	Klebsiella pneumoniae	Webervirus	Webervirus	Isolated phage	OX335388.1	49114	No	NA	78	69	0	High-quality	High-quality	99.15	AAI-based (high-confidence)	0	1
124	OX335404.1	Klebsiella phage mtp3	49122		Sewage	France	https://pmc.ncbi.nlm.nih.gov/articles/PMC10433977/	Klebsiella pneumoniae	Webervirus	Webervirus	Isolated phage	OX335404.1	49122	No	NA	76	70	0	High-quality	High-quality	99.15	AAI-based (high-confidence)	0	1
125	OX335400.1	Klebsiella phage mtp9	49199		Sewage	France	https://pmc.ncbi.nlm.nih.gov/articles/PMC10433977/	Klebsiella pneumoniae	Webervirus	Webervirus	Isolated phage	OX335400.1	49199	No	NA	77	71	0	High-quality	High-quality	99.31	AAI-based (high-confidence)	0	1
126	CAVLHI020000002.1	Webervirus vKpIN18	48639		Sewage	Senegal	https://pmc.ncbi.nlm.nih.gov/articles/PMC11209732/	Klebsiella pneumoniae	Webervirus	Webervirus	Isolated phage	CAVLHI020000002.1	48639	No	NA	74	68	0	Complete	High-quality	100	DTR (high-confidence)	0	1
127	OP978314.1	Klebsiella phage vB_KpS_KW1	49714		Wastewater	Australia	https://pmc.ncbi.nlm.nih.gov/articles/PMC11234896/	Klebsiella pneumoniae	Webervirus	Webervirus	Isolated phage	OP978314.1	49714	No	NA	73	66	0	High-quality	High-quality	100	AAI-based (high-confidence)	0	1
128	OP978315.1	Klebsiella phage vB_KpS_KW1.1	49714		Wastewater	Australia	https://pmc.ncbi.nlm.nih.gov/articles/PMC11234896/	Klebsiella pneumoniae	Webervirus	Webervirus	Isolated phage	OP978315.1	49714	No	NA	73	66	0	High-quality	High-quality	100	AAI-based (high-confidence)	0	1
129	OP978316.1	Klebsiella phage vB_KpS_KW1.2	49709		Wastewater	Australia	https://pmc.ncbi.nlm.nih.gov/articles/PMC11234896/	Klebsiella pneumoniae	Webervirus	Webervirus	Isolated phage	OP978316.1	49709	No	NA	74	67	0	High-quality	High-quality	100	AAI-based (high-confidence)	0	1
130	OR356114.1	Klebsiella phage Kp109	51630		Sewage	India	https://pmc.ncbi.nlm.nih.gov/articles/PMC11334591/	Klebsiella pneumoniae	Webervirus	Webervirus	Isolated phage	OR356114.1	51630	No	NA	81	69	0	High-quality	High-quality	100	AAI-based (high-confidence)	0	1
131	OM938992.1	Klebsiella phage BMac	48957	Webervirus BMac	Wastewater	Australia	https://pmc.ncbi.nlm.nih.gov/articles/PMC11652154/	Klebsiella pneumoniae	Webervirus	Webervirus	Isolated phage	OM938992.1	48957	No	NA	75	68	0	High-quality	High-quality	98.82	AAI-based (high-confidence)	0	1
132	PP802986.1	Klebsiella phage KpTDp2	49087		Wastewater	Tunisia	https://pmc.ncbi.nlm.nih.gov/articles/PMC11672853/	Klebsiella pneumoniae	Webervirus	Webervirus	Isolated phage	PP802986.1	49087	No	NA	77	68	0	Complete	High-quality	100	DTR (high-confidence)	0	1
133	OR983331.1	Klebsiella phage Kpph1	50883		Sewage	China	https://pmc.ncbi.nlm.nih.gov/articles/PMC11730680/	Klebsiella pneumoniae	Webervirus	Webervirus	Isolated phage	OR983331.1	50883	No	NA	80	67	0	High-quality	High-quality	100	AAI-based (high-confidence)	0	1
134	NC_048042.1	Klebsiella phage TAH8	49344	Webervirus TAH8	Hospital sewage	China	https://pmc.ncbi.nlm.nih.gov/articles/PMC6879231/	Klebsiella pneumoniae	Webervirus	Webervirus	Isolated phage	NC_048042.1	49344	No	NA	76	70	0	High-quality	High-quality	99.59	AAI-based (high-confidence)	0	1
135	MZ221764.1	Klebsiella phage ABTNL-2	49159	Webervirus ABTNL2	Sewage	China	https://pmc.ncbi.nlm.nih.gov/articles/PMC8994998/	Klebsiella pneumoniae	Webervirus	Webervirus	Isolated phage	MZ221764.1	49159	No	NA	75	67	0	High-quality	High-quality	99.23	AAI-based (high-confidence)	0	1
136	OL539460.1	Klebsiella phage vB_KpnD_FairDinkum	49111	Webervirus fairdinkum	Sewage	Australia	https://pmc.ncbi.nlm.nih.gov/articles/PMC9119101/	Klebsiella pneumoniae	Webervirus	Webervirus	Isolated phage	OL539460.1	49111	No	NA	73	68	0	High-quality	High-quality	99.13	AAI-based (high-confidence)	0	1
137	OL539448.1	Klebsiella phage vB_KpnD_PeteCarol	49054	Webervirus petecarol	Sewage	USA	https://pmc.ncbi.nlm.nih.gov/articles/PMC9119101/	Klebsiella pneumoniae	Webervirus	Webervirus	Isolated phage	OL539448.1	49054	No	NA	75	70	0	High-quality	High-quality	99.03	AAI-based (high-confidence)	0	1
138	OL539472.1	Klebsiella phage vB_KpnD_Chell	51779		Sewage	USA	https://pmc.ncbi.nlm.nih.gov/articles/PMC9119101/	Klebsiella pneumoniae	Webervirus	Webervirus	Isolated phage	OL539472.1	51779	No	NA	82	69	0	High-quality	High-quality	100	AAI-based (high-confidence)	0	1
139	OL539450.1	Klebsiella phage vB_KpnD_Opt-817	48988	Webervirus Opt817	Sewage	USA	https://pmc.ncbi.nlm.nih.gov/articles/PMC9119101/	Klebsiella pneumoniae	Webervirus	Webervirus	Isolated phage	OL539450.1	48988	No	NA	68	62	0	High-quality	High-quality	98.81	AAI-based (high-confidence)	0	1
140	MZ172460.1	Klebsiella phage BUCT556A	49249	Webervirus BUCT556A	Unknown	China	https://pubmed.ncbi.nlm.nih.gov/34271040/	Klebsiella pneumoniae	Webervirus	Webervirus	Isolated phage	MZ172460.1	49249	No	NA	75	67	0	High-quality	High-quality	99.42	AAI-based (high-confidence)	0	1
141	OL702938.1	Klebsiella phage pK8	49534	Webervirus pK8	Sewage	Australia	https://pubmed.ncbi.nlm.nih.gov/35070170/	Klebsiella pneumoniae	Webervirus	Webervirus	Isolated phage	OL702938.1	49534	No	NA	77	70	0	High-quality	High-quality	99.99	AAI-based (high-confidence)	0	1
142	OM328157.1	Klebsiella phage AYM	48227		Sewage	Pakistan	https://pubmed.ncbi.nlm.nih.gov/35797946/	Klebsiella pneumoniae	Webervirus	Webervirus	Isolated phage	OM328157.1	48227	No	NA	73	61	0	High-quality	High-quality	97.14	AAI-based (high-confidence)	0	1
143	OL865411.1	Klebsiella phage vB_1086	49473	Webervirus 1086	Sewage	China	https://pubmed.ncbi.nlm.nih.gov/35985450/	Klebsiella pneumoniae	Webervirus	Webervirus	Isolated phage	OL865411.1	49473	No	NA	76	67	0	High-quality	High-quality	99.81	AAI-based (high-confidence)	0	1
144	OL744210.1	Klebsiella phage vB_KvaS_F1M1D	50039	Webervirus F1M1D	Wastewater	Mexico	https://pubmed.ncbi.nlm.nih.gov/36329340/	Klebsiella pneumoniae	Webervirus	Webervirus	Isolated phage	OL744210.1	50039	No	NA	76	69	0	High-quality	High-quality	100	AAI-based (high-confidence)	0	1
145	OL744213.1	Klebsiella phage vB_KvaS_F2M1D	49144	Webervirus F2M1D	Wastewater	Mexico	https://pubmed.ncbi.nlm.nih.gov/36329340/	Klebsiella pneumoniae	Webervirus	Webervirus	Isolated phage	OL744213.1	49144	No	NA	75	66	0	High-quality	High-quality	99.19	AAI-based (high-confidence)	0	1
146	OM964875.1	Klebsiella phage PG14	49853		River water	India	https://pubmed.ncbi.nlm.nih.gov/36374021/	Klebsiella pneumoniae	Webervirus	Webervirus	Isolated phage	OM964875.1	49853	No	NA	77	69	0	Complete	High-quality	100	DTR (high-confidence)	0	1
147	ON602741.1	Klebsiella phage VLCpiD7a	49878	Webervirus VLCpiD7a	Sewage	Spain	https://pubmed.ncbi.nlm.nih.gov/36753420/	Klebsiella pneumoniae	Webervirus	Webervirus	Isolated phage	ON602741.1	49878	No	NA	76	68	0	High-quality	High-quality	100	AAI-based (high-confidence)	0	1
148	ON602750.1	Klebsiella phage VLCpiD7b	49577	Webervirus VLCpiD7b	Sewage	Spain	https://pubmed.ncbi.nlm.nih.gov/36753420/	Klebsiella pneumoniae	Webervirus	Webervirus	Isolated phage	ON602750.1	49577	No	NA	79	67	0	High-quality	High-quality	100	AAI-based (high-confidence)	0	1
149	ON602735.1	Klebsiella phage VLCpiD7c	49322	Webervirus VLCpiD7c	Sewage	Spain	https://pubmed.ncbi.nlm.nih.gov/36753420/	Klebsiella pneumoniae	Webervirus	Webervirus	Isolated phage	ON602735.1	49322	No	NA	76	68	0	High-quality	High-quality	99.57	AAI-based (high-confidence)	0	1
150	ON489264.2	Klebsiella phage KshKPC-M	54378		Wastewater	Iran	https://pubmed.ncbi.nlm.nih.gov/36829156/	Klebsiella pneumoniae	Webervirus	Webervirus	Isolated phage	ON489264.2	54378	No	NA	70	49	0	High-quality	High-quality	100	AAI-based (high-confidence)	0	1.07
151	NC_049838.1	Klebsiella phage KL (KL-2146)	47844	Webervirus KL	Sewage	USA	https://pubmed.ncbi.nlm.nih.gov/36876079/	Klebsiella pneumoniae	Webervirus	Webervirus	Isolated phage	NC_049838.1	47844	No	NA	77	70	0	High-quality	High-quality	96.62	AAI-based (high-confidence)	0	1.01
152	OQ404738.1	Klebsiella phage phi731	50237		Sewage	Hungary	https://pubmed.ncbi.nlm.nih.gov/36985241/	Klebsiella pneumoniae	Webervirus	Webervirus	Isolated phage	OQ404738.1	50237	No	NA	77	71	0	High-quality	High-quality	100	AAI-based (high-confidence)	0	1.02
153	OM938991.1	Klebsiella phage NPat	48715	Webervirus NPat	Wastewater	UK	https://pubmed.ncbi.nlm.nih.gov/37224021/	Klebsiella pneumoniae	Webervirus	Webervirus	Isolated phage	OM938991.1	48715	No	NA	76	68	0	High-quality	High-quality	98.34	AAI-based (high-confidence)	0	1
154	OQ267592.1	Klebsiella phage phi_KPN_HS3	49111	Webervirus KPNHS3	Sewage	South Korea	https://pubmed.ncbi.nlm.nih.gov/38018985/	Klebsiella pneumoniae	Webervirus	Webervirus	Isolated phage	OQ267592.1	49111	No	NA	75	67	0	Complete	High-quality	100	DTR (high-confidence)	0	1
155	OR896858.1	Klebsiella phage AloofButler	51584		Wastewater	UK	https://pubmed.ncbi.nlm.nih.gov/38399657/	Klebsiella pneumoniae	Webervirus	Webervirus	Isolated phage	OR896858.1	51584	No	NA	79	67	0	High-quality	High-quality	100	AAI-based (high-confidence)	0	1
156	OR896849.1	Klebsiella phage ExeTerminator	49594		Wastewater	UK	https://pubmed.ncbi.nlm.nih.gov/38399657/	Klebsiella pneumoniae	Webervirus	Webervirus	Isolated phage	OR896849.1	49594	No	NA	78	71	0	High-quality	High-quality	100	AAI-based (high-confidence)	0	1
157	OR896847.1	Klebsiella phage HelplessSquare	50894		Wastewater	UK	https://pubmed.ncbi.nlm.nih.gov/38399657/	Klebsiella pneumoniae	Webervirus	Webervirus	Isolated phage	OR896847.1	50894	No	NA	76	67	0	High-quality	High-quality	100	AAI-based (high-confidence)	0	1
158	OR896857.1	Klebsiella phage MagicalPorter	49849		Wastewater	UK	https://pubmed.ncbi.nlm.nih.gov/38399657/	Klebsiella pneumoniae	Webervirus	Webervirus	Isolated phage	OR896857.1	49849	No	NA	75	66	0	High-quality	High-quality	100	AAI-based (high-confidence)	0	1
159	OR896853.1	Klebsiella phage MassiveIgloo	49698		Wastewater	UK	https://pubmed.ncbi.nlm.nih.gov/38399657/	Klebsiella pneumoniae	Webervirus	Webervirus	Isolated phage	OR896853.1	49698	No	NA	77	71	0	High-quality	High-quality	100	AAI-based (high-confidence)	0	1
160	MZ634345.1	Klebsiella phage PWKp14	49365		Sewage	Saudi Arabia	https://pubmed.ncbi.nlm.nih.gov/38399657/	Klebsiella pneumoniae	Webervirus	Webervirus	Isolated phage	MZ634345.1	49365	No	NA	77	71	0	Complete	High-quality	100	DTR (high-confidence)	0	1
161	MZ634350.1	Klebsiella phage PWKp19	51583		Sewage	Bangladesh	https://pubmed.ncbi.nlm.nih.gov/38399657/	Klebsiella pneumoniae	Webervirus	Webervirus	Isolated phage	MZ634350.1	51583	No	NA	81	69	0	Complete	High-quality	100	DTR (high-confidence)	0	1
162	OR896846.1	Klebsiella phage RareGolfball	50867		Wastewater	UK	https://pubmed.ncbi.nlm.nih.gov/38399657/	Klebsiella pneumoniae	Webervirus	Webervirus	Isolated phage	OR896846.1	50867	No	NA	78	67	0	High-quality	High-quality	100	AAI-based (high-confidence)	0	1
163	OR896856.1	Klebsiella phage SlimeyKevin	49540		Wastewater	UK	https://pubmed.ncbi.nlm.nih.gov/38399657/	Klebsiella pneumoniae	Webervirus	Webervirus	Isolated phage	OR896856.1	49540	No	NA	76	69	0	High-quality	High-quality	99.99	AAI-based (high-confidence)	0	1
164	OR896845.1	Klebsiella phage SmellyBerry	49698		Wastewater	UK	https://pubmed.ncbi.nlm.nih.gov/38399657/	Klebsiella pneumoniae	Webervirus	Webervirus	Isolated phage	OR896845.1	49698	No	NA	76	68	0	High-quality	High-quality	100	AAI-based (high-confidence)	0	1
165	OR896859.1	Klebsiella phage StarXobjector	53551		Wastewater	UK	https://pubmed.ncbi.nlm.nih.gov/38399657/	Klebsiella pneumoniae	Webervirus	Webervirus	Isolated phage	OR896859.1	53551	No	NA	78	70	0	High-quality	High-quality	100	AAI-based (high-confidence)	0	1
166	OR492660.1	Klebsiella phage P1011	49460		Sewage	China	https://pubmed.ncbi.nlm.nih.gov/38715095/	Klebsiella pneumoniae	Webervirus	Webervirus	Isolated phage	OR492660.1	49460	No	NA	77	70	0	Complete	High-quality	100	DTR (high-confidence)	0	1
167	OK655936.1	Klebsiella phage phiW14	50247	Webervirus W14	Unknown	China	https://pubmed.ncbi.nlm.nih.gov/38953658/	Klebsiella pneumoniae	Webervirus	Webervirus	Isolated phage	OK655936.1	50247	No	NA	79	73	0	High-quality	High-quality	100	AAI-based (high-confidence)	0	1
168	OY979433.1	Klebsiella phage vB_Kpl_K14PH164C1	49112		Wastewater	Spain	https://pubmed.ncbi.nlm.nih.gov/39194291/	Klebsiella pneumoniae	Webervirus	Webervirus	Isolated phage	OY979433.1	49112	No	NA	73	68	0	High-quality	High-quality	99.14	AAI-based (high-confidence)	0	1
169	OY979469.1	Klebsiella phage vB_Kpl_K53PH164C2	49657		Wastewater	Spain	https://pubmed.ncbi.nlm.nih.gov/39194291/	Klebsiella pneumoniae	Webervirus	Webervirus	Isolated phage	OY979469.1	49657	No	NA	74	68	0	High-quality	High-quality	100	AAI-based (high-confidence)	0	1
170	OY757091.1	Klebsiella phage vB_Kpn_K17alpha61	48557		Wastewater	Spain	https://pubmed.ncbi.nlm.nih.gov/39194291/	Klebsiella pneumoniae	Webervirus	Webervirus	Isolated phage	OY757091.1	48557	No	NA	73	66	0	High-quality	High-quality	97.99	AAI-based (high-confidence)	0	1
171	OY978823.1	Klebsiella phage vB_Kpn_K2064PH2	49637		Wastewater	Spain	https://pubmed.ncbi.nlm.nih.gov/39194291/	Klebsiella pneumoniae	Webervirus	Webervirus	Isolated phage	OY978823.1	49637	No	NA	75	67	0	High-quality	High-quality	100	AAI-based (high-confidence)	0	1
172	OY757093.1	Klebsiella phage vB_Kpn_K2069PH1	49869		Wastewater	Spain	https://pubmed.ncbi.nlm.nih.gov/39194291/	Klebsiella pneumoniae	Webervirus	Webervirus	Isolated phage	OY757093.1	49869	No	NA	78	71	0	High-quality	High-quality	100	AAI-based (high-confidence)	0	1
173	OY757089.1	Klebsiella phage vB_Kpn_K28PH129	49618		Wastewater	Spain	https://pubmed.ncbi.nlm.nih.gov/39194291/	Klebsiella pneumoniae	Webervirus	Webervirus	Isolated phage	OY757089.1	49618	No	NA	77	69	0	High-quality	High-quality	100	AAI-based (high-confidence)	0	1
174	OY978817.1	Klebsiella phage vB_Kpn_K2alpha62	49345		Wastewater	Spain	https://pubmed.ncbi.nlm.nih.gov/39194291/	Klebsiella pneumoniae	Webervirus	Webervirus	Isolated phage	OY978817.1	49345	No	NA	76	69	0	High-quality	High-quality	99.59	AAI-based (high-confidence)	0	1
175	OY979420.1	Klebsiella phage vB_Kpn_K2PH164C1	48876		Wastewater	Spain	https://pubmed.ncbi.nlm.nih.gov/39194291/	Klebsiella pneumoniae	Webervirus	Webervirus	Isolated phage	OY979420.1	48876	No	NA	73	68	0	High-quality	High-quality	98.65	AAI-based (high-confidence)	0	1
176	OY978856.1	Klebsiella phage vB_Kpn_K2PH164C2	49492		Wastewater	Spain	https://pubmed.ncbi.nlm.nih.gov/39194291/	Klebsiella pneumoniae	Webervirus	Webervirus	Isolated phage	OY978856.1	49492	No	NA	77	70	0	High-quality	High-quality	99.91	AAI-based (high-confidence)	0	1
177	OY977470.1	Klebsiella phage vB_Kpn_K31PH164	51681		Wastewater	Spain	https://pubmed.ncbi.nlm.nih.gov/39194291/	Klebsiella pneumoniae	Webervirus	Webervirus	Isolated phage	OY977470.1	51681	No	NA	83	71	0	High-quality	High-quality	100	AAI-based (high-confidence)	0	1
178	OY978840.1	Klebsiella phage vB_Kpn_K33PH14C2	51764		Wastewater	Spain	https://pubmed.ncbi.nlm.nih.gov/39194291/	Klebsiella pneumoniae	Webervirus	Webervirus	Isolated phage	OY978840.1	51764	No	NA	82	70	0	High-quality	High-quality	100	AAI-based (high-confidence)	0	1
179	OY978792.1	Klebsiella phage vB_Kpn_K38PH09C2	50215		Wastewater	Spain	https://pubmed.ncbi.nlm.nih.gov/39194291/	Klebsiella pneumoniae	Webervirus	Webervirus	Isolated phage	OY978792.1	50215	No	NA	74	66	0	High-quality	High-quality	100	AAI-based (high-confidence)	0	1
180	OY978805.1	Klebsiella phage vB_Kpn_K46PH129	49453		Wastewater	Spain	https://pubmed.ncbi.nlm.nih.gov/39194291/	Klebsiella pneumoniae	Webervirus	Webervirus	Isolated phage	OY978805.1	49453	No	NA	74	69	0	High-quality	High-quality	99.8	AAI-based (high-confidence)	0	1
181	OY978799.1	Klebsiella phage vB_Kpn_K52PH129C1	49703		Wastewater	Spain	https://pubmed.ncbi.nlm.nih.gov/39194291/	Klebsiella pneumoniae	Webervirus	Webervirus	Isolated phage	OY978799.1	49703	No	NA	76	68	0	High-quality	High-quality	100	AAI-based (high-confidence)	0	1
182	OY979435.1	Klebsiella phage vB_Kpn_K54lambda2	48532		Wastewater	Spain	https://pubmed.ncbi.nlm.nih.gov/39194291/	Klebsiella pneumoniae	Webervirus	Webervirus	Isolated phage	OY979435.1	48532	No	NA	75	66	0	Complete	High-quality	100	DTR (high-confidence)	0	1
183	OY979400.1	Klebsiella phage vB_Kpn_K63PH128	51393		Wastewater	Spain	https://pubmed.ncbi.nlm.nih.gov/39194291/	Klebsiella pneumoniae	Webervirus	Webervirus	Isolated phage	OY979400.1	51393	No	NA	81	71	0	High-quality	High-quality	100	AAI-based (high-confidence)	0	1
184	OY979481.1	Klebsiella phage vB_Kpn_K64PH164C4	48074		Wastewater	Spain	https://pubmed.ncbi.nlm.nih.gov/39194291/	Klebsiella pneumoniae	Webervirus	Webervirus	Isolated phage	OY979481.1	48074	No	NA	70	64	0	High-quality	High-quality	97.03	AAI-based (high-confidence)	0	1
185	OY979418.1	Klebsiella phage vB_Kpn_K69PH164C2	48918		Wastewater	Spain	https://pubmed.ncbi.nlm.nih.gov/39194291/	Klebsiella pneumoniae	Webervirus	Webervirus	Isolated phage	OY979418.1	48918	No	NA	75	67	0	High-quality	High-quality	98.74	AAI-based (high-confidence)	0	1
186	OY979480.1	Klebsiella phage vB_Kpn_K6PH25C3	50947		Wastewater	Spain	https://pubmed.ncbi.nlm.nih.gov/39194291/	Klebsiella pneumoniae	Webervirus	Webervirus	Isolated phage	OY979480.1	50947	No	NA	81	67	0	High-quality	High-quality	100	AAI-based (high-confidence)	0	1
187	OM065837.1	Klebsiella phage vB_KpnS-KLPN2	51264		Sewage	UK	This study	Klebsiella pneumoniae	Webervirus	Webervirus	Isolated phage	OM065837.1	51264	No	NA	81	68	0	Complete	High-quality	100	DTR (high-confidence)	0	1
188	OM065838.1	Klebsiella phage vB_KpnS-KLPN3	47277		Sewage	UK	This study	Klebsiella pneumoniae	Webervirus	Webervirus	Isolated phage	OM065838.1	47277	No	NA	71	62	0	Complete	High-quality	100	DTR (high-confidence)	0	1
189	OM065839.1	Klebsiella phage vB_KpnS-KLPN4	50522		Sewage	UK	This study	Klebsiella pneumoniae	Webervirus	Webervirus	Isolated phage	OM065839.1	50522	No	NA	79	68	0	Complete	High-quality	100	DTR (high-confidence)	0	1
190	OM065843.1	Klebsiella phage vB_KpnS-KLPN8	48785		Sewage	UK	This study	Klebsiella variicola	Webervirus	Webervirus	Isolated phage	OM065843.1	48785	No	NA	78	69	0	Complete	High-quality	100	DTR (high-confidence)	0	1
191	OM065840.1	Klebsiella phage vB_KvaS-KLPN5	49851		Sewage	UK	This study	Klebsiella variicola	Webervirus	Webervirus	Isolated phage	OM065840.1	49851	No	NA	78	72	0	Complete	High-quality	100	DTR (high-confidence)	0	1
192	OM065841.1	Klebsiella phage vB_KvaS-KLPN6	51570		Sewage	UK	This study	Klebsiella variicola	Webervirus	Webervirus	Isolated phage	OM065841.1	51570	No	NA	83	70	0	Complete	High-quality	100	DTR (high-confidence)	0	1
193	OM065842.1	Klebsiella phage vB_KvaS-KLPN7	49712		Sewage	UK	This study	Klebsiella variicola	Webervirus	Webervirus	Isolated phage	OM065842.1	49712	No	NA	76	70	0	Complete	High-quality	100	DTR (high-confidence)	0	1
194	OM735690.1	Stenotrophomonas phage vB_SmeS_BUCT705	50665	Webervirus BUCT705	Sewage	China	-	Stenotrophomonas maltophila	Webervirus	Webervirus	Isolated phage	OM735690.1	50665	No	NA	81	69	0	High-quality	High-quality	100	AAI-based (high-confidence)	0	1
195	OP267563.1	Klebsiella phage GZ9	48896	Webervirus GZ9	Hospital wastewater	China	-	Klebsiella pneumoniae	Webervirus	Webervirus	Isolated phage	OP267563.1	48896	No	NA	70	63	0	High-quality	High-quality	98.7	AAI-based (high-confidence)	0	1
196	OK138555.1	Klebsiella phage vB_Kp_IME328	48841	Webervirus IME328	Unknown	China	-	Klebsiella pneumoniae	Webervirus	Webervirus	Isolated phage	OK138555.1	48841	No	NA	76	69	0	High-quality	High-quality	98.58	AAI-based (high-confidence)	0	1
197	NC_049843.1	Klebsiella phage JY917	37655	Webervirus JY917	Unknown	China	-	Klebsiella pneumoniae	Webervirus	Webervirus	Isolated phage	NC_049843.1	37655	No	NA	43	41	0	Medium-quality	Genome-fragment	75.35	AAI-based (high-confidence)	0	1
198	NC_047907.1	Klebsiella virus GML-KpCol1	50249	Webervirus KpCol1	Wastewater	Türkiye	-	Klebsiella pneumoniae	Webervirus	Webervirus	Isolated phage	NC_047907.1	50249	No	NA	78	69	0	Complete	High-quality	100	DTR (high-confidence)	0	1
199	OQ031071.1	Klebsiella phage KPP2020	49044	Webervirus KPP2020	Sewage	South Korea	-	Klebsiella pneumoniae	Webervirus	Webervirus	Isolated phage	OQ031071.1	49044	No	NA	76	66	0	High-quality	High-quality	98.99	AAI-based (high-confidence)	0	1
200	OL674249.1	Klebsiella phage KpS4	49674	Webervirus KpS4	Sewage	Russia	-	Klebsiella pneumoniae	Webervirus	Webervirus	Isolated phage	OL674249.1	49674	No	NA	77	70	0	High-quality	High-quality	100	AAI-based (high-confidence)	0	1
201	NC_047784.1	Klebsiella phage vB_KpnS_KpV522	51099	Webervirus KpV522	Sewage	Russia	-	Klebsiella pneumoniae	Webervirus	Webervirus	Isolated phage	NC_047784.1	51099	No	NA	77	67	0	High-quality	High-quality	100	AAI-based (high-confidence)	0	1
202	MW417503.1	Klebsiella phage LF20	50107	Webervirus LF20	Hospital wastewater	China	-	Klebsiella pneumoniae	Webervirus	Webervirus	Isolated phage	MW417503.1	50107	No	NA	78	65	0	Complete	High-quality	100	DTR (high-confidence)	0	1
203	OP611406.1	Klebsiella phage mfs	48780	Webervirus mfs	Hospital wastewater	Bangladesh	-	Klebsiella pneumoniae	Webervirus	Webervirus	Isolated phage	OP611406.1	48780	No	NA	94	70	0	High-quality	High-quality	90.45	HMM-based (lower-bound)	0	1
204	NC_047841.1	Klebsiella phage KPN N141	49090	Webervirus N141	Unknown	South Korea	-	Klebsiella pneumoniae	Webervirus	Webervirus	Isolated phage	NC_047841.1	49090	No	NA	78	69	0	High-quality	High-quality	99.11	AAI-based (high-confidence)	0	1
205	NC_048024.1	Klebsiella phage NJS1	49292	Webervirus NJS1	Sewage	China	-	Klebsiella pneumoniae	Webervirus	Webervirus	Isolated phage	NC_048024.1	49292	No	NA	73	68	0	High-quality	High-quality	99.49	AAI-based (high-confidence)	0	1
206	NC_048043.1	Klebsiella phage NJS2	50132	Webervirus NJS2	Sewage	China	-	Klebsiella pneumoniae	Webervirus	Webervirus	Isolated phage	NC_048043.1	50132	No	NA	79	69	0	High-quality	High-quality	100	AAI-based (high-confidence)	0	1
207	MZ598515.1	Klebsiella phage P1	50675	Webervirus P1	Water	China	-	Klebsiella pneumoniae	Webervirus	Webervirus	Isolated phage	MZ598515.1	50675	No	NA	80	70	0	High-quality	High-quality	100	AAI-based (high-confidence)	0	1
208	OP413832.1	Klebsiella phage pKP-BS317-1.1	48933	Webervirus pKPBS31711	Sewage	China	-	Klebsiella pneumoniae	Webervirus	Webervirus	Isolated phage	OP413832.1	48933	No	NA	76	68	0	Complete	High-quality	100	DTR (high-confidence)	0	1
209	MW722081.1	Klebsiella phage vB_KpnS_ZX2	51632	Webervirus ZX2	Faeces	China	-	Klebsiella pneumoniae	Webervirus	Webervirus	Isolated phage	MW722081.1	51632	No	NA	81	71	0	High-quality	High-quality	100	AAI-based (high-confidence)	0	1
210	OR004835.1	Klebsiella phage 209	50308		Unknown	South Africa	-	Klebsiella sp.	Webervirus	Webervirus	Isolated phage	OR004835.1	50308	No	NA	82	65	0	High-quality	High-quality	100	AAI-based (high-confidence)	0	1
211	PP973870.1	Klebsiella phage JLBP1001	48944		Sewage	China	-	Klebsiella pneumoniae	Webervirus	Webervirus	Isolated phage	PP973870.1	48944	No	NA	74	64	0	High-quality	High-quality	98.78	AAI-based (high-confidence)	0	1
212	PP235089.1	Klebsiella phage KpS2	47959		Sewage	Russia	-	Klebsiella pneumoniae	Webervirus	Webervirus	Isolated phage	PP235089.1	47959	No	NA	72	65	0	High-quality	High-quality	96.8	AAI-based (high-confidence)	0	1
213	NC_048044.1	Klebsiella phage NJR15	49468		Sewage	China	-	Klebsiella pneumoniae	Webervirus	Webervirus	Isolated phage	NC_048044.1	49468	No	NA	75	70	0	Complete	High-quality	100	DTR (high-confidence)	0	1
214	MH633486.1	Klebsiella phage NJS3	49387		Sewage	China	-	Klebsiella pneumoniae	Webervirus	Webervirus	Isolated phage	MH633486.1	49387	No	NA	75	68	0	Complete	High-quality	100	DTR (high-confidence)	0	1
215	OR256020.1	Klebsiella phage P28_1	50654		Wastewater	China	-	Klebsiella pneumoniae	Webervirus	Webervirus	Isolated phage	OR256020.1	50654	No	NA	81	68	0	High-quality	High-quality	100	AAI-based (high-confidence)	0	1
216	PP934445.1	Klebsiella phage P287	50637		Unknown	China	-	Klebsiella pneumoniae	Webervirus	Webervirus	Isolated phage	PP934445.1	50637	No	NA	82	70	0	Complete	High-quality	100	DTR (high-confidence)	0	1
217	OR148035.1	Klebsiella phage phi_2077	49474		Unknown	South Korea	-	Klebsiella pneumoniae	Webervirus	Webervirus	Isolated phage	OR148035.1	49474	No	NA	79	69	0	High-quality	High-quality	99.86	AAI-based (high-confidence)	0	1
218	PQ553208.1	Klebsiella phage SF_KL2	48737		Unknown	Portugal	-	Klebsiella pneumoniae	Webervirus	Webervirus	Isolated phage	PQ553208.1	48737	No	NA	72	67	0	High-quality	High-quality	98.37	AAI-based (high-confidence)	0	1
219	PQ519586.1	Klebsiella phage SF_KL25	49170		Unknown	Portugal	-	Klebsiella pneumoniae	Webervirus	Webervirus	Isolated phage	PQ519586.1	49170	No	NA	78	68	0	High-quality	High-quality	99.24	AAI-based (high-confidence)	0	1
220	KY575286.1	Klebsiella phage SH-Kp 160016	49170		Sewage	China	-	Klebsiella pneumoniae	Webervirus	Webervirus	Isolated phage	KY575286.1	49170	No	NA	76	68	0	High-quality	High-quality	99.24	AAI-based (high-confidence)	0	1
221	OV877387.1	Klebsiella phage UGKSKpnP1	51620		Unknown	UK	-	Klebsiella sp.	Webervirus	Webervirus	Isolated phage	OV877387.1	51620	No	NA	81	70	0	Complete	High-quality	100	DTR (high-confidence)	0	1
222	OV877339.1	Klebsiella phage UGKSKpnP2	51622		Unknown	UK	-	Klebsiella sp.	Webervirus	Webervirus	Isolated phage	OV877339.1	51622	No	NA	81	71	0	Complete	High-quality	100	DTR (high-confidence)	0	1
223	OV877766.1	Klebsiella phage UGKSKpnP3	51622		Unknown	UK	-	Klebsiella sp.	Webervirus	Webervirus	Isolated phage	OV877766.1	51622	No	NA	80	70	0	Complete	High-quality	100	DTR (high-confidence)	0	1
224	PP663284.1	Klebsiella phage vB_Kpn_Y1P4	50412		Unknown	China	-	Klebsiella pneumoniae	Webervirus	Webervirus	Isolated phage	PP663284.1	50412	No	NA	80	69	0	High-quality	High-quality	100	AAI-based (high-confidence)	0	1
225	PP374644.1	Klebsiella phage vB_KpnD_ghw	50114		Wastewater	Iran	-	Klebsiella pneumoniae	Webervirus	Webervirus	Isolated phage	PP374644.1	50114	No	NA	79	72	0	Complete	High-quality	100	DTR (high-confidence)	0	1
226	OR105946.1	Klebsiella phage vB_KpnP_cmc356ctg2	50164		Unknown	China	-	Klebsiella pneumoniae	Webervirus	Webervirus	Isolated phage	OR105946.1	50164	No	NA	77	71	0	Complete	High-quality	100	DTR (high-confidence)	0	1
227	PQ133004.1	Klebsiella phage vB_KpnP_Henu1_3	49808		Unknown	China	-	Klebsiella pneumoniae	Webervirus	Webervirus	Isolated phage	PQ133004.1	49808	No	NA	76	67	0	High-quality	High-quality	100	AAI-based (high-confidence)	0	1
228	NC_049842.1	Klebsiella phage vB_KpnS_15-38_KLPPOU149	49316	Webervirus KLPPOU149	Unknown	Cote d'Ivoire	-	Klebsiella pneumoniae	Webervirus	Webervirus	Isolated phage	NC_049842.1	49316	No	NA	78	69	0	High-quality	High-quality	99.56	AAI-based (high-confidence)	0	1
229	OQ622006.1	Klebsiella phage vB_KpnS_2146-302	50299		Sewage	China	-	Klebsiella sp.	Webervirus	Webervirus	Isolated phage	OQ622006.1	50299	No	NA	77	68	0	High-quality	High-quality	100	AAI-based (high-confidence)	0	1
230	OP558004.1	Klebsiella phage vB_KpnS_PMM-G3	49477		Wastewater	Russia	-	Klebsiella pneumoniae	Webervirus	Webervirus	Isolated phage	OP558004.1	49477	No	NA	76	69	0	High-quality	High-quality	99.87	AAI-based (high-confidence)	0	1
231	OR820950.1	Klebsiella phage vB_KpnS-K7	49088		Sewage	China	-	Klebsiella pneumoniae	Webervirus	Webervirus	Isolated phage	OR820950.1	49088	No	NA	75	70	0	High-quality	High-quality	99.08	AAI-based (high-confidence)	0	1
232	OM687893.1	Klebsiella phage vB_KpnS-MUC-5.2	49066		Wastewater	Germany	-	Klebsiella pneumoniae	Webervirus	Webervirus	Isolated phage	OM687893.1	49066	No	NA	75	68	0	High-quality	High-quality	99.04	AAI-based (high-confidence)	0	1
233	OP785155.1	Klebsiella phage vB_LZ2044	50419		Sewage	China	-	Klebsiella pneumoniae	Webervirus	Webervirus	Isolated phage	OP785155.1	50419	No	NA	79	67	0	High-quality	High-quality	100	AAI-based (high-confidence)	0	1
234	PQ505477.1	Klebsiella phage vB_VIPKPNMC07A	49235		Water	Philippines	-	Klebsiella pneumoniae	Webervirus	Webervirus	Isolated phage	PQ505477.1	49235	No	NA	77	68	0	High-quality	High-quality	99.38	AAI-based (high-confidence)	0	1
235	PQ505130.1	Klebsiella phage vbKpUKJ_2	49656		Sewage	Germany	-	Klebsiella pneumoniae	Webervirus	Webervirus	Isolated phage	PQ505130.1	49656	No	NA	78	70	0	High-quality	High-quality	100	AAI-based (high-confidence)	0	1
236	PP706156.1	Klebsiella phage LAPAZ	51689		Wastewater	Germany	https://pubmed.ncbi.nlm.nih.gov/38880333/	Klebsiella pneumoniae	Unclassified	Webervirus	Isolated phage	PP706156.1	51689	No	NA	83	70	0	Complete	High-quality	100	DTR (high-confidence)	0	1
237	PP627509.1	Klebsiella phage MKP-1	49781		Sewage	India	https://pubmed.ncbi.nlm.nih.gov/39086652/	Klebsiella pneumoniae	Unclassified	Webervirus	Isolated phage	PP627509.1	49781	No	NA	76	70	0	Complete	High-quality	100	DTR (high-confidence)	0	1
238	PP889459.1	Klebsiella phage phi1_146003	50037		Sewage	China	-	Klebsiella pneumoniae	Unclassified	Webervirus	Isolated phage	PP889459.1	50037	No	NA	82	71	0	High-quality	High-quality	100	AAI-based (high-confidence)	0	1
239	PP889463.1	Klebsiella phage phi1_146008	49345		Sewage	China	-	Klebsiella pneumoniae	Unclassified	Webervirus	Isolated phage	PP889463.1	49345	No	NA	78	69	0	High-quality	High-quality	99.56	AAI-based (high-confidence)	0	1
240	PP889486.1	Klebsiella phage phi1_146036	51054		Sewage	China	-	Klebsiella pneumoniae	Unclassified	Webervirus	Isolated phage	PP889486.1	51054	No	NA	80	69	0	High-quality	High-quality	100	AAI-based (high-confidence)	0	1
241	PP889487.1	Klebsiella phage phi1_146037	49161		Sewage	China	-	Klebsiella pneumoniae	Unclassified	Webervirus	Isolated phage	PP889487.1	49161	No	NA	76	66	0	High-quality	High-quality	99.23	AAI-based (high-confidence)	0	1
242	PP889495.1	Klebsiella phage phi1_146046	51530		Sewage	China	-	Klebsiella pneumoniae	Unclassified	Webervirus	Isolated phage	PP889495.1	51530	No	NA	80	67	0	High-quality	High-quality	100	AAI-based (high-confidence)	0	1
243	PP889496.1	Klebsiella phage phi1_146047	49698		Sewage	China	-	Klebsiella pneumoniae	Unclassified	Webervirus	Isolated phage	PP889496.1	49698	No	NA	77	71	0	High-quality	High-quality	100	AAI-based (high-confidence)	0	1
244	PP889505.1	Klebsiella phage phi1_146057	48907		Sewage	China	-	Klebsiella pneumoniae	Unclassified	Webervirus	Isolated phage	PP889505.1	48907	No	NA	74	59	0	High-quality	High-quality	98.64	AAI-based (high-confidence)	0	1
245	OR532799.1	Klebsiella phage RCIP0005	48935		Sewage	China	-	Klebsiella pneumoniae	Unclassified	Webervirus	Isolated phage	OR532799.1	48935	No	NA	70	63	0	High-quality	High-quality	98.69	AAI-based (high-confidence)	0	1
246	OR532801.1	Klebsiella phage RCIP0007	51719		Sewage	China	-	Klebsiella pneumoniae	Unclassified	Webervirus	Isolated phage	OR532801.1	51719	No	NA	80	69	0	High-quality	High-quality	100	AAI-based (high-confidence)	0	1
247	OR532804.1	Klebsiella phage RCIP0010	51719		Sewage	China	-	Klebsiella pneumoniae	Unclassified	Webervirus	Isolated phage	OR532804.1	51719	No	NA	80	69	0	High-quality	High-quality	100	AAI-based (high-confidence)	0	1
248	OR532805.1	Klebsiella phage RCIP0011	51719		Sewage	China	-	Klebsiella pneumoniae	Unclassified	Webervirus	Isolated phage	OR532805.1	51719	No	NA	80	69	0	High-quality	High-quality	100	AAI-based (high-confidence)	0	1
249	OR532807.1	Klebsiella phage RCIP0013	49428		Sewage	China	-	Klebsiella pneumoniae	Unclassified	Webervirus	Isolated phage	OR532807.1	49428	No	NA	73	68	0	High-quality	High-quality	99.77	AAI-based (high-confidence)	0	1
250	OR532813.1	Klebsiella phage RCIP0019	45449		Sewage	China	-	Klebsiella pneumoniae	Unclassified	Webervirus	Isolated phage	OR532813.1	45449	No	NA	64	58	0	High-quality	High-quality	91.62	AAI-based (high-confidence)	0	1
251	OR532816.1	Klebsiella phage RCIP0022	49900		Sewage	China	-	Klebsiella pneumoniae	Unclassified	Webervirus	Isolated phage	OR532816.1	49900	No	NA	76	70	0	High-quality	High-quality	100	AAI-based (high-confidence)	0	1
252	OR532820.1	Klebsiella phage RCIP0026	49479		Sewage	China	-	Klebsiella pneumoniae	Unclassified	Webervirus	Isolated phage	OR532820.1	49479	No	NA	76	70	0	High-quality	High-quality	99.87	AAI-based (high-confidence)	0	1
253	OR532836.1	Klebsiella phage RCIP0042	48369		Sewage	China	-	Klebsiella pneumoniae	Unclassified	Webervirus	Isolated phage	OR532836.1	48369	No	NA	73	64	0	High-quality	High-quality	97.62	AAI-based (high-confidence)	0	1
254	OR532845.1	Klebsiella phage RCIP0051	48955		Sewage	China	-	Klebsiella pneumoniae	Unclassified	Webervirus	Isolated phage	OR532845.1	48955	No	NA	72	65	0	High-quality	High-quality	98.82	AAI-based (high-confidence)	0	1
255	OR532856.1	Klebsiella phage RCIP0062	48753		Sewage	China	-	Klebsiella pneumoniae	Unclassified	Webervirus	Isolated phage	OR532856.1	48753	No	NA	71	64	0	High-quality	High-quality	98.41	AAI-based (high-confidence)	0	1
256	OR532859.1	Klebsiella phage RCIP0065	49420		Sewage	China	-	Klebsiella pneumoniae	Unclassified	Webervirus	Isolated phage	OR532859.1	49420	No	NA	73	66	0	High-quality	High-quality	99.75	AAI-based (high-confidence)	0	1
257	OR532860.1	Klebsiella phage RCIP0066	48753		Sewage	China	-	Klebsiella pneumoniae	Unclassified	Webervirus	Isolated phage	OR532860.1	48753	No	NA	71	64	0	High-quality	High-quality	98.41	AAI-based (high-confidence)	0	1
258	OR532870.1	Klebsiella phage RCIP0076	49592		Sewage	China	-	Klebsiella pneumoniae	Unclassified	Webervirus	Isolated phage	OR532870.1	49592	No	NA	76	70	0	High-quality	High-quality	100	AAI-based (high-confidence)	0	1
259	OR532878.1	Klebsiella phage RCIP0084	49983		Sewage	China	-	Klebsiella pneumoniae	Unclassified	Webervirus	Isolated phage	OR532878.1	49983	No	NA	75	68	0	High-quality	High-quality	100	AAI-based (high-confidence)	0	1
260	OR532886.1	Klebsiella phage RCIP0092	50486		Sewage	China	-	Klebsiella pneumoniae	Unclassified	Webervirus	Isolated phage	OR532886.1	50486	No	NA	79	68	0	High-quality	High-quality	100	AAI-based (high-confidence)	0	1
261	OR532889.1	Klebsiella phage RCIP0095	51584		Sewage	China	-	Klebsiella pneumoniae	Unclassified	Webervirus	Isolated phage	OR532889.1	51584	No	NA	79	68	0	High-quality	High-quality	100	AAI-based (high-confidence)	0	1
262	OR532901.1	Klebsiella phage RCIP0107	48423		Sewage	China	-	Klebsiella pneumoniae	Unclassified	Webervirus	Isolated phage	OR532901.1	48423	No	NA	75	62	0	High-quality	High-quality	97.67	AAI-based (high-confidence)	0	1
263	PP836963.1	Klebsiella phage vB_Kp_H02	50838		Sewage	China	-	Klebsiella pneumoniae	Unclassified	Webervirus	Isolated phage	PP836963.1	50838	No	NA	79	68	0	High-quality	High-quality	100	AAI-based (high-confidence)	0	1
264	PQ641082.1	Klebsiella phage vB_KpnS_GH-K1	51820		Sewage	China	https://pubmed.ncbi.nlm.nih.gov/22396736/	Klebsiella pneumoniae	Unclassified	Webervirus	Isolated phage	PQ641082.1	51820	No	NA	81	68	0	High-quality	High-quality	100	AAI-based (high-confidence)	0	1.02
265	OU342755.1	Klebsiella phage 5899STDY8049225	49924		Unknown	Unknown	-	Klebsiella pneumoniae	Unclassified	Webervirus	Isolated phage	OU342755.1	49924	No	NA	78	71	0	Complete	High-quality	100	DTR (high-confidence)	0	1
266	OK019720.1	Klebsiella phage KL3	52742		Sewage	China	-	Klebsiella sp.	Novel genus	Defiantjazzvirus	Isolated phage	OK019720.1	52742	No	NA	79	58	0	High-quality	High-quality	99.86	AAI-based (high-confidence)	0	1
267	MN101222.1	Klebsiella phage KMI8	52904		Wastewater	Australia	https://pubmed.ncbi.nlm.nih.gov/34492081/	Klebsiella michiganensis	Novel genus	Defiantjazzvirus	Isolated phage	MN101222.1	52904	No	NA	76	55	0	High-quality	High-quality	100	AAI-based (high-confidence)	0	1
268	OR532867.1	Klebsiella phage RCIP0073	53362		Sewage	China	-	Klebsiella pneumoniae	Novel genus	Defiantjazzvirus	Isolated phage	OR532867.1	53362	No	NA	81	60	0	High-quality	High-quality	100	AAI-based (high-confidence)	0	1
269	OY757094.1	Klebsiella phage vB_Ko_K29PH164C1	52798		Wastewater	Spain	https://www.biorxiv.org/content/10.1101/2024.01.07.574526	Klebsiella oxytoca	Novel genus	Defiantjazzvirus	Isolated phage	OY757094.1	52798	No	NA	78	58	0	High-quality	High-quality	99.96	AAI-based (high-confidence)	0	1
270	OY757064.1	Klebsiella phage vB_Kpn_K62PH164C2	53240		Wastewater	Spain	https://www.biorxiv.org/content/10.1101/2024.01.07.574526	Klebsiella pneumoniae	Novel genus	Defiantjazzvirus	Isolated phage	OY757064.1	53240	No	NA	79	58	0	High-quality	High-quality	100	AAI-based (high-confidence)	0	1
271	ON045001.1	Klebsiella phage vB_KpnS_SXFY507	53122		Sewage	China	https://pubmed.ncbi.nlm.nih.gov/36793879/	Klebsiella pneumoniae	Novel genus	Defiantjazzvirus	Isolated phage	ON045001.1	53122	No	NA	80	59	0	High-quality	High-quality	100	AAI-based (high-confidence)	0	1

## Sheet: Supplementary_Table_3
Supplementary 3. Information related to webervirus MAG sequences found in PhageClouds
					CheckV
Phage	Accession/BioProject	Isolated from	Location	No. of samples found in	contig_id	contig_length	provirus	proviral_length	gene_count	viral_genes	host_genes	checkv_quality	miuvig_quality	completeness	completeness_method	contamination	kmer_freq	warnings
SAMEA2737751_a1_ct5309	PRJEB6997	Faeces (adult)	China	1	SAMEA2737751_a1_ct5309	50382	No	NA	71	65	0	High-quality	High-quality	100	AAI-based (high-confidence)	0	1
SAMEA2737768_a1_ct34917	PRJEB6997	Faeces (adult)	China	1	SAMEA2737768_a1_ct34917	49581	No	NA	73	68	0	High-quality	High-quality	100	AAI-based (high-confidence)	0	1
SAMN00792055_a1_ct11403	PRJNA422434	Faeces (adult)	China	1	SAMN00792055_a1_ct11403	50660	No	NA	81	69	0	High-quality	High-quality	100	AAI-based (high-confidence)	0	1
SAMN05826713_a1_ct12717_vs1	PRJNA290380	Faeces (infant <1 year)	Russia	1	SAMN05826713_a1_ct12717_vs1	19730	No	NA	42	37	0	Low-quality	Genome-fragment	39.84	AAI-based (high-confidence)	0	1
SAMN05826713_a1_ct6131_vs1	PRJNA290380	Faeces (infant <1 year)	Russia	1	SAMN05826713_a1_ct6131_vs1	12094	No	NA	16	15	0	Low-quality	Genome-fragment	24.3	AAI-based (high-confidence)	0	1
SAMN10080877_a1_ct19236_vs1	PRJNA491626	Faeces	Cameroon	1	SAMN10080877_a1_ct19236_vs1	30632	No	NA	62	53	0	Medium-quality	Genome-fragment	61.78	AAI-based (high-confidence)	0	1
uvig_130754	PRJEB6997	Faeces	China	1	uvig_130754	48360	No	NA	76	66	0	Complete	High-quality	100	DTR (high-confidence)	0	1
uvig_132550	PRJEB6997	Faeces	China	1	uvig_132550	49636	No	NA	74	68	0	Complete	High-quality	100	DTR (high-confidence)	0	1
uvig_141073	PRJEB6997	Faeces	China	1	uvig_141073	27257	No	NA	42	37	0	Medium-quality	Genome-fragment	55.03	AAI-based (high-confidence)	0	1
uvig_145376	PRJEB6997, PRJNA356102	Faeces	China	2	uvig_145376	49469	No	NA	76	68	0	Complete	High-quality	100	DTR (high-confidence)	0	1
uvig_215036	PRJEB10878	Faeces	China	1	uvig_215036	50916	No	NA	79	70	0	High-quality	High-quality	100	AAI-based (high-confidence)	0	1
uvig_219619	PRJEB10878	Faeces	China	1	uvig_219619	47173	No	NA	67	63	0	Complete	High-quality	100	DTR (high-confidence)	0	1
uvig_223573	PRJEB10878	Faeces	China	2	uvig_223573	49633	No	NA	78	68	0	Complete	High-quality	100	DTR (high-confidence)	0	1
uvig_223847	PRJEB10878	Faeces	China	1	uvig_223847	38875	No	NA	62	52	0	Medium-quality	Genome-fragment	78.45	AAI-based (high-confidence)	0	1
uvig_224277	PRJEB12123	Faeces	China	1	uvig_224277	49371	No	NA	76	66	0	Complete	High-quality	100	DTR (high-confidence)	0	1
uvig_227178	PRJEB12123	Faeces	China	1	uvig_227178	40153	No	NA	65	56	0	Medium-quality	Genome-fragment	81.04	AAI-based (high-confidence)	0	1
uvig_234015	PRJEB12123	Faeces	China	1	uvig_234015	48858	No	NA	74	66	0	Complete	High-quality	100	DTR (high-confidence)	0	1
uvig_239791	PRJEB12123	Faeces	China	1	uvig_239791	51119	No	NA	77	70	0	Complete	High-quality	100	DTR (high-confidence)	0	1
uvig_243694	PRJEB12124	Faeces	China	1	uvig_243694	50577	No	NA	81	69	0	Complete	High-quality	100	DTR (high-confidence)	0	1
uvig_255004	PRJEB12124	Faeces	China	1	uvig_255004	50328	No	NA	79	67	0	Complete	High-quality	100	DTR (high-confidence)	0	1
uvig_278768	PRJEB12947	Faeces	Denmark	2	uvig_278768	48961	No	NA	74	68	0	Complete	High-quality	100	DTR (high-confidence)	0	1
uvig_279208	PRJEB12947	Faeces	Denmark	1	uvig_279208	49250	No	NA	76	67	0	Complete	High-quality	100	DTR (high-confidence)	0	1
uvig_283917	PRJEB15111	Faeces	China	1	uvig_283917	51650	No	NA	85	67	0	High-quality	High-quality	100	AAI-based (high-confidence)	0	1
uvig_284377	PRJEB15111	Faeces	China	1	uvig_284377	50720	No	NA	81	70	0	Complete	High-quality	100	DTR (high-confidence)	0	1
uvig_285149	PRJEB15111,PRJNA356102	Faeces	China	2	uvig_285149	48646	No	NA	76	69	0	High-quality	High-quality	98.2	AAI-based (high-confidence)	0	1
uvig_287240	PRJEB15111	Faeces	China	1	uvig_287240	49273	No	NA	78	72	0	Complete	High-quality	100	DTR (high-confidence)	0	1
uvig_288431	PRJEB15111	Faeces	China	1	uvig_288431	48102	No	NA	73	63	0	Complete	High-quality	100	DTR (high-confidence)	0	1
uvig_288643	PRJEB15111	Faeces	China	1	uvig_288643	51565	No	NA	77	67	0	Complete	High-quality	100	DTR (high-confidence)	0	1
uvig_293010	PRJEB15371	Faeces	China	2	uvig_293010	25170	No	NA	40	35	0	Medium-quality	Genome-fragment	50.79	AAI-based (high-confidence)	0	1
uvig_311634	PRJEB18755	Faeces	China	1	uvig_311634	17528	No	NA	29	27	0	Low-quality	Genome-fragment	35.36	AAI-based (high-confidence)	0	1
uvig_314355	PRJNA63661	Faeces (infant <1 year)	USA	4	uvig_314355	49173	No	NA	75	68	0	Complete	High-quality	100	DTR (high-confidence)	0	1
uvig_323103	PRJNA422434	Faeces	China	1	uvig_323103	28109	No	NA	36	33	0	Medium-quality	Genome-fragment	56.76	AAI-based (high-confidence)	0	1
uvig_326277	PRJNA422434	Faeces	China	1	uvig_326277	50626	No	NA	82	69	0	Complete	High-quality	100	DTR (high-confidence)	0	1
uvig_327471	PRJNA422434	Faeces	China	1	uvig_327471	50314	No	NA	79	66	0	Complete	High-quality	100	DTR (high-confidence)	0	1
uvig_328591	PRJNA422434	Faeces	China	1	uvig_328591	47402	No	NA	72	60	0	Complete	High-quality	100	DTR (high-confidence)	0	1
uvig_329390	PRJNA422434	Faeces	China	1	uvig_329390	48979	No	NA	74	68	0	High-quality	High-quality	98.81	AAI-based (high-confidence)	0	1
uvig_330395	PRJNA422434	Faeces	China	1	uvig_330395	50715	No	NA	81	69	0	Complete	High-quality	100	DTR (high-confidence)	0	1
uvig_331247	PRJNA422434	Faeces	China	1	uvig_331247	51311	No	NA	84	68	0	High-quality	High-quality	100	AAI-based (high-confidence)	0	1
uvig_334911	PRJNA422434	Faeces	China	1	uvig_334911	34594	No	NA	59	56	0	Medium-quality	Genome-fragment	69.87	AAI-based (high-confidence)	0	1
uvig_334913	PRJNA422434	Faeces	China	1	uvig_334913	15190	No	NA	16	15	0	Low-quality	Genome-fragment	30.59	AAI-based (high-confidence)	0	1
uvig_338855	PRJNA177201	Faeces	Sweden	2	uvig_338855	14984	No	NA	31	25	0	Low-quality	Genome-fragment	30.26	AAI-based (high-confidence)	0	1
uvig_340901	PRJNA217052	Faeces	Fiji	16	uvig_340901	12377	No	NA	13	13	0	Low-quality	Genome-fragment	24.93	AAI-based (high-confidence)	0	1
uvig_346479	PRJNA217052	Faeces	Fiji	16	uvig_346479	14491	No	NA	36	31	0	Low-quality	Genome-fragment	29.27	AAI-based (high-confidence)	0	1
uvig_347013	PRJNA217052	Faeces	Fiji	16	uvig_347013	51606	No	NA	80	69	0	High-quality	High-quality	100	AAI-based (high-confidence)	0	1
uvig_348444	PRJNA217052	Faeces	Fiji	16	uvig_348444	51620	No	NA	80	69	0	High-quality	High-quality	100	AAI-based (high-confidence)	0	1
uvig_354241	PRJNA217052	Faeces	Fiji	16	uvig_354241	51621	No	NA	80	68	0	High-quality	High-quality	100	AAI-based (high-confidence)	0	1
uvig_369684	PRJNA272371	Faeces ((infant)	Singapore	2	uvig_369684	49299	No	NA	76	67	0	High-quality	High-quality	99.51	AAI-based (high-confidence)	0	1
uvig_376089	PRJNA283642	Faeces	USA	2	uvig_376089	49147	No	NA	75	69	0	Complete	High-quality	100	DTR (high-confidence)	0	1
uvig_394929	PRJNA301903	Infant (< 1 year)	USA	1	uvig_394929	51153	No	NA	78	67	0	Complete	High-quality	100	DTR (high-confidence)	0	1
uvig_437383	PRJNA375935, PRJNA353560	Faeces	China	2	uvig_437383	49366	No	NA	72	66	0	High-quality	High-quality	99.63	AAI-based (high-confidence)	0	1
uvig_464779	PRJNA356102	Faeces	China	2	uvig_464779	33319	No	NA	48	39	0	Medium-quality	Genome-fragment	67.21	AAI-based (high-confidence)	0	1
uvig_467799	PRJEB6997, PRJNA356102	Faeces	China	2	uvig_467799	49631	No	NA	75	64	0	Complete	High-quality	100	DTR (high-confidence)	0	1
uvig_474523	PRJNA356225	Faeces	China	1	uvig_474523	16180	No	NA	35	29	0	Low-quality	Genome-fragment	32.64	AAI-based (high-confidence)	0	1
uvig_535962	PRJNA354235	Faeces	USA	8	uvig_535962	49873	No	NA	77	69	0	Complete	High-quality	100	DTR (high-confidence)	0	1
uvig_536741	PRJNA354235	Faeces	USA	8	uvig_536741	49871	No	NA	77	69	0	Complete	High-quality	100	DTR (high-confidence)	0	1
uvig_574399	PRJNA397112	Faeces	India	1	uvig_574399	47603	No	NA	70	63	0	Complete	High-quality	100	DTR (high-confidence)	0	1
uvig_574762	PRJNA397112	Faeces	India	1	uvig_574762	50405	No	NA	79	71	0	High-quality	High-quality	100	AAI-based (high-confidence)	0	1
uvig_63295	PRJEB5224	Faeces	Denmark	1	uvig_63295	14106	No	NA	32	26	0	Low-quality	Genome-fragment	28.48	AAI-based (high-confidence)	0	1
uvig_63387	PRJEB5224	Faeces	Denmark	1	uvig_63387	10230	No	NA	19	18	0	Low-quality	Genome-fragment	20.61	AAI-based (high-confidence)	0	1
Zuo_2017	PRJNA353598	Faeces	China	1	Zuo_2017	55276	No	NA	81	70	0	High-quality	High-quality	100	AAI-based (high-confidence)	0	1.01
OP031046.1	Bacteriophage sp. isolate 1793_121609	Faeces	Japan		OP031046.1	49435	No	NA	73	66	0	High-quality	High-quality	99.72	AAI-based (high-confidence)	0	1
OP075789.1	Bacteriophage sp. isolate 3772_19896	Faeces	Japan		OP075789.1	49721	No	NA	75	70	0	High-quality	High-quality	100	AAI-based (high-confidence)	0	1
OP072329.1	Bacteriophage sp. isolate 2518_133809	Faeces	Japan		OP072329.1	49620	No	NA	75	64	0	High-quality	High-quality	100	AAI-based (high-confidence)	0	1
OP030743.1	Bacteriophage sp. isolate 0101_25998	Faeces	Japan		OP030743.1	51011	No	NA	80	70	0	High-quality	High-quality	100	AAI-based (high-confidence)	0	1
OP030905.1	Bacteriophage sp. isolate 1201_113983	Faeces	Japan		OP030905.1	51483	No	NA	81	70	0	High-quality	High-quality	100	AAI-based (high-confidence)	0	1
					Min	10230						Complete	27
					Max	55276						High-quality	20
					Mean	42392.5						Medium-quality	8
												Low-quality	10

## Sheet: Supplementary_Table_4
Supplementary Table 4. VIRIDIC analysis of all phage genomes (isolates and MAGs) included in this study
	Genome	genus_cluster	species_cluster	MN101222.1	OK019720.1	OY757094.1	OY757064.1	ON045001.1	OR532867.1	SAMN05826713_a1_ct12717_vs1	uvig_311634	SAMN05826713_a1_ct6131_vs1	uvig_338855	uvig_63295	uvig_334913	uvig_340901	uvig_63387	uvig_346479	uvig_474523	Roth93_Klebsiella_phage	Roth72_Klebsiella_phage	Roth96_Klebsiella_phage	Roth85_Klebsiella_phage	Roth47_Klebsiella_phage	Roth61_Klebsiella_phage	Roth09_Klebsiella_phage	Roth71_Klebsiella_phage	Roth84_Klebsiella_phage	Roth10_Klebsiella_phage	Roth83_Klebsiella_phage	MK618657.1	NC_028774.1	OX335412.1	OX335380.1	OX335432.1	OX335388.1	OX335384.1	OX335385.1	NC_047841.1	NC_049842.1	OX335387.1	OL539448.1	MN395285.1	MZ634345.1	NC_047850.1	NC_047907.1	NC_048143.1	OR896849.1	OQ404738.1
1	MN101222.1	2	38	100	82.89	83.24	82.32	81.85	80.99	18.57	20.73	17.78	13.28	14.7	14.35	12.91	14.76	13.67	16.74	38.89	38.81	38.81	38.77	38.78	38.78	39.53	39.51	39.54	39.53	39.54	39.83	39.84	39.55	39.53	39.53	40.06	40.06	40.06	39.95	39.71	39.85	39.54	39.25	39.97	39.41	39.27	39.93	39.78	39.74
2	OK019720.1	2	80	82.89	100	91.49	91.48	90.4	89.6	18.87	20.43	17.22	13.35	14.69	15.24	13.78	14.3	12.77	16.04	40.16	40.08	40.08	40	40.05	40.05	38.52	38.5	38.52	38.52	38.48	38.68	38.7	39.71	39.69	39.69	40.29	40.27	40.27	39.5	39.82	39.27	40.28	39.18	38.48	38.23	38.92	38.7	38.89	39.97
3	OY757094.1	2	76	83.24	91.49	100	94.25	91.95	91.59	19.29	20.76	17.4	13.34	15.49	14.65	13.27	14.19	12.53	16.79	39.14	39.06	39.06	39.01	39.03	39.03	39.06	39.05	39.07	39.07	39.02	39.04	39.06	38.73	38.71	38.71	39.59	39.57	39.57	39.38	39.48	38.94	39.22	39.02	38.73	38.5	38.83	39.42	38.92	40.04
4	OY757064.1	2	113	82.32	91.48	94.25	100	94.43	92.97	20.45	21.52	17.11	15.57	16.11	14.51	13.21	14.3	12.97	17.24	40.61	40.52	40.52	40.45	40.49	40.49	39.7	39.73	39.71	39.71	39.71	39.74	39.75	40.31	40.29	40.29	40.88	40.87	40.87	40.36	39.96	40.03	40.57	40.08	39.93	39.2	39.8	40.35	39.39	40.78
5	ON045001.1	2	13	81.85	90.4	91.95	94.43	100	96.91	20.3	21.26	17.19	14.87	16.08	14.59	13.19	14.54	12.57	16.99	40.28	40.2	40.2	40.13	40.17	40.17	39.32	39.35	39.31	39.33	39.33	39.49	39.51	39.74	39.72	39.72	40.39	40.38	40.38	39.7	39.6	39.04	40.31	39.55	39.8	38.49	39.54	39.37	38.04	40.38
6	OR532867.1	2	13	80.99	89.6	91.59	92.97	96.91	100	20.18	21.07	18.01	14.14	15.25	14.39	13.15	14.68	12.8	16.8	39.99	39.9	39.9	39.88	39.87	39.87	39.51	39.54	39.5	39.52	39.52	39.83	39.84	40.13	40.11	40.11	40.71	40.7	40.7	40.09	39.94	39.08	40.26	39.68	40.08	38.78	39.82	39.56	39.27	40.45
7	SAMN05826713_a1_ct12717_vs1	9	120	18.57	18.87	19.29	20.45	20.3	20.18	100	38.94	0.15	51.74	49.58	2.26	1.13	55.67	69.87	62	47.8	47.65	47.66	47.63	47.6	47.6	46.54	46.51	46.54	46.52	46.54	47.27	47.38	49.94	49.9	49.9	49.87	49.93	49.92	49.86	49.59	48.68	48.16	47.68	48.09	48.24	48.35	49.05	48.8	48.43
8	uvig_311634	1	166	20.73	20.43	20.76	21.52	21.26	21.07	38.94	100	52.91	56.4	61.51	0.57	0.37	1.21	14.27	14.04	46.39	46.24	46.24	46.22	46.18	46.18	47.51	47.48	47.45	47.52	47.45	47.68	47.71	48.39	48.35	48.35	47.33	47.39	47.39	47.35	47.17	47.94	46.75	47.22	47.2	45.93	47.17	46.46	47.41	47.19
9	SAMN05826713_a1_ct6131_vs1	5	70	17.78	17.22	17.4	17.11	17.19	18.01	0.15	52.91	100	12.36	18.11	0	0	0	0	0	37.21	37.08	37.08	37.08	37.04	37.04	36.67	36.65	36.68	36.68	36.69	36.73	36.75	36.72	36.68	36.68	37.51	37.57	37.57	37.5	37.3	36.7	37.44	36.39	36.8	36.84	36.87	37.36	36.38	37.18
10	uvig_338855	3	97	13.28	13.35	13.34	15.57	14.87	14.14	51.74	56.4	12.36	100	76.26	1.89	1.71	9.74	36.57	28.51	40.3	40.17	40.17	40.15	40.12	40.12	43.03	43.09	42.95	43.01	43.01	41.34	41.36	38.39	38.35	38.35	39.18	39.23	39.23	39.37	38.76	37.79	39.08	40.74	40.71	39.51	38.93	40.32	40.29	41.83
11	uvig_63295	3	134	14.7	14.69	15.49	16.11	16.08	15.25	49.58	61.51	18.11	76.26	100	0.92	0.81	2.31	29.37	25.53	37.02	36.89	36.89	36.85	36.85	36.85	36.82	36.79	36.77	36.79	36.75	36.63	36.64	36.69	36.66	36.66	37.01	37.05	37.05	36.98	36.84	35.44	36.6	37.27	37.31	36.9	36.68	37.07	37.02	38.2
12	uvig_334913	8	40	14.35	15.24	14.65	14.51	14.59	14.39	2.26	0.57	0	1.89	0.92	100	67.67	5.87	1.61	5.62	32.94	32.93	32.93	32.93	32.89	32.89	32.97	32.95	32.97	32.98	32.99	33.03	33.05	33.47	33.44	33.5	33.65	33.58	33.58	33.22	33.66	34.83	33.57	32.95	33.28	33.44	32.91	33.57	33.07	32.69
13	uvig_340901	7	132	12.91	13.78	13.27	13.21	13.19	13.15	1.13	0.37	0	1.71	0.81	67.67	100	1.62	2.1	2.31	35.69	35.97	35.97	35.87	36.05	36	35.36	35.36	35.37	35.39	35.4	36.64	36.66	32.87	32.96	33.02	32.93	32.85	32.85	32.84	33.08	33.61	33.16	32.97	33.24	32.84	32.75	36.97	33.26	32.72
14	uvig_63387	6	71	14.76	14.3	14.19	14.3	14.54	14.68	55.67	1.21	0	9.74	2.31	5.87	1.62	100	69.55	69.25	32.76	32.64	32.64	32.49	32.6	32.6	30.66	30.64	30.66	30.67	30.66	30.96	31.04	32.94	32.91	32.91	33.04	33.09	33.09	33.12	32.83	33.48	33.05	32.87	32.75	31.7	32.56	33.02	32.54	32.49
15	uvig_346479	4	99	13.67	12.77	12.53	12.97	12.57	12.8	69.87	14.27	0	36.57	29.37	1.61	2.1	69.55	100	73.46	41.66	41.52	41.52	41.5	41.47	41.47	38.95	38.93	38.87	38.94	38.94	39.1	39.19	43.18	43.14	43.14	44.07	44.12	44.12	44.24	42.81	39.07	40.33	41.29	41.73	40.16	41.87	43.21	42.75	40.82
16	uvig_474523	4	90	16.74	16.04	16.79	17.24	16.99	16.8	62	14.04	0	28.51	25.53	5.62	2.31	69.25	73.46	100	39.85	39.72	39.72	39.68	39.67	39.67	38.24	38.21	38.22	38.22	38.23	36.81	36.89	39.79	39.76	39.76	39.95	40	40	39.9	39.67	39.09	38.94	39.76	40.03	40.1	41.17	39.63	39.29	39.31
17	Roth93_Klebsiella_phage	1	27	38.89	40.16	39.14	40.61	40.28	39.99	47.8	46.39	37.21	40.3	37.02	32.94	35.69	32.76	41.66	39.85	100	99.98	99.98	99.97	99.98	99.98	92.16	92.13	92.16	92.15	92.17	91.84	91.88	91.22	91.22	91.22	92.29	92.29	92.29	91.82	91.1	90.38	92.04	92.25	92.41	91.57	91.1	94.61	91.7	92.92
18	Roth72_Klebsiella_phage	1	27	38.81	40.08	39.06	40.52	40.2	39.9	47.65	46.24	37.08	40.17	36.89	32.93	35.97	32.64	41.52	39.72	99.98	100	100	99.99	100	100	92.23	92.18	92.22	92.21	92.22	91.88	91.92	91.24	91.25	91.25	92.32	92.32	92.32	91.63	91.14	90.38	92.09	92.29	92.46	91.63	91.13	94.65	91.75	92.97
19	Roth96_Klebsiella_phage	1	27	38.81	40.08	39.06	40.52	40.2	39.9	47.66	46.24	37.08	40.17	36.89	32.93	35.97	32.64	41.52	39.72	99.98	100	100	99.99	100	100	92.23	92.19	92.22	92.21	92.23	91.88	91.92	91.24	91.25	91.25	92.32	92.32	92.32	91.63	91.14	90.38	92.09	92.29	92.46	91.63	91.13	94.65	91.75	92.97
20	Roth85_Klebsiella_phage	1	27	38.77	40	39.01	40.45	40.13	39.88	47.63	46.22	37.08	40.15	36.85	32.93	35.87	32.49	41.5	39.68	99.97	99.99	99.99	100	99.99	99.99	92.22	92.17	92.23	92.2	92.21	91.87	91.91	91.23	91.24	91.24	92.31	92.31	92.31	91.62	91.12	90.37	92.08	92.28	92.45	91.62	91.09	94.64	91.73	92.96
21	Roth47_Klebsiella_phage	1	27	38.78	40.05	39.03	40.49	40.17	39.87	47.6	46.18	37.04	40.12	36.85	32.89	36.05	32.6	41.47	39.67	99.98	100	100	99.99	100	100	92.23	92.19	92.22	92.22	92.23	91.89	91.93	91.17	91.18	91.18	92.25	92.25	92.25	91.56	91.07	90.31	92.02	92.22	92.39	91.56	91.06	94.65	91.68	92.9
22	Roth61_Klebsiella_phage	1	27	38.78	40.05	39.03	40.49	40.17	39.87	47.6	46.18	37.04	40.12	36.85	32.89	36	32.6	41.47	39.67	99.98	100	100	99.99	100	100	92.23	92.19	92.22	92.22	92.23	91.85	91.89	91.15	91.16	91.16	92.32	92.32	92.32	91.59	91.05	90.38	92.1	92.29	92.46	91.63	91.09	94.62	91.72	92.93
23	Roth09_Klebsiella_phage	1	25	39.53	38.52	39.06	39.7	39.32	39.51	46.54	47.51	36.67	43.03	36.82	32.97	35.36	30.66	38.95	38.24	92.16	92.23	92.23	92.22	92.23	92.23	100	99.94	99.98	99.98	99.99	93.62	93.63	90.6	90.58	90.62	90.02	90.02	90.02	89.96	89.8	89.6	90.33	91.46	91.09	89.78	90.35	92.65	91.58	91.26
24	Roth71_Klebsiella_phage	1	25	39.51	38.5	39.05	39.73	39.35	39.54	46.51	47.48	36.65	43.09	36.79	32.95	35.36	30.64	38.93	38.21	92.13	92.18	92.19	92.17	92.19	92.19	99.94	100	99.93	99.92	99.93	93.57	93.59	90.56	90.53	90.56	89.99	89.98	89.98	89.98	89.75	89.56	90.28	91.42	91.05	89.72	90.3	92.6	91.53	91.2
25	Roth84_Klebsiella_phage	1	25	39.54	38.52	39.07	39.71	39.31	39.5	46.54	47.45	36.68	42.95	36.77	32.97	35.37	30.66	38.87	38.22	92.16	92.22	92.22	92.23	92.22	92.22	99.98	99.93	100	99.96	99.98	93.61	93.62	90.59	90.56	90.6	90.02	90.02	90.02	90.02	89.79	89.59	90.32	91.46	91.08	89.76	90.33	92.64	91.57	91.24
26	Roth10_Klebsiella_phage	1	25	39.53	38.52	39.07	39.71	39.33	39.52	46.52	47.52	36.68	43.01	36.79	32.98	35.39	30.67	38.94	38.22	92.15	92.21	92.21	92.2	92.22	92.22	99.98	99.92	99.96	100	99.97	93.6	93.62	90.58	90.55	90.59	90.02	90.01	90.01	89.95	89.78	89.59	90.31	91.45	91.07	89.75	90.33	92.63	91.56	91.23
27	Roth83_Klebsiella_phage	1	25	39.54	38.48	39.02	39.71	39.33	39.52	46.54	47.45	36.69	43.01	36.75	32.99	35.4	30.66	38.94	38.23	92.17	92.22	92.23	92.21	92.23	92.23	99.99	99.93	99.98	99.97	100	93.61	93.63	90.59	90.56	90.6	90.03	90.02	90.02	89.97	89.79	89.61	90.32	91.46	91.09	89.77	90.34	92.65	91.57	91.24
28	MK618657.1	1	3	39.83	38.68	39.04	39.74	39.49	39.83	47.27	47.68	36.73	41.34	36.63	33.03	36.64	30.96	39.1	36.81	91.84	91.88	91.88	91.87	91.89	91.85	93.62	93.57	93.61	93.6	93.61	100	99.99	89.94	89.92	89.96	89.85	89.85	89.85	90.21	89.59	89.09	89.95	91.71	89.85	89.72	89.08	92.88	91.07	91.04
29	NC_028774.1	1	3	39.84	38.7	39.06	39.75	39.51	39.84	47.38	47.71	36.75	41.36	36.64	33.05	36.66	31.04	39.19	36.89	91.88	91.92	91.92	91.91	91.93	91.89	93.63	93.59	93.62	93.62	93.63	99.99	100	89.97	89.95	89.99	89.89	89.88	89.88	90.25	89.66	89.04	90.02	91.66	89.88	89.76	89.11	92.95	91.22	91.11
30	OX335412.1	1	1	39.55	39.71	38.73	40.31	39.74	40.13	49.94	48.39	36.72	38.39	36.69	33.47	32.87	32.94	43.18	39.79	91.22	91.24	91.24	91.23	91.17	91.15	90.6	90.56	90.59	90.58	90.59	89.94	89.97	100	99.99	99.99	96.31	96.31	96.31	94.95	95.84	92.84	93.68	94.42	93.34	92.74	93.45	92.23	95.04	94.09
31	OX335380.1	1	1	39.53	39.69	38.71	40.29	39.72	40.11	49.9	48.35	36.68	38.35	36.66	33.44	32.96	32.91	43.14	39.76	91.22	91.25	91.25	91.24	91.18	91.16	90.58	90.53	90.56	90.55	90.56	89.92	89.95	99.99	100	100	96.3	96.3	96.3	94.9	95.86	92.84	93.69	94.44	93.35	92.74	93.47	92.24	95.07	94.11
32	OX335432.1	1	1	39.53	39.69	38.71	40.29	39.72	40.11	49.9	48.35	36.68	38.35	36.66	33.5	33.02	32.91	43.14	39.76	91.22	91.25	91.25	91.24	91.18	91.16	90.62	90.56	90.6	90.59	90.6	89.96	89.99	99.99	100	100	96.3	96.3	96.3	94.9	95.86	92.85	93.69	94.44	93.35	92.74	93.47	92.24	95.07	94.11
33	OX335388.1	1	1	40.06	40.29	39.59	40.88	40.39	40.71	49.87	47.33	37.51	39.18	37.01	33.65	32.93	33.04	44.07	39.95	92.29	92.32	92.32	92.31	92.25	92.32	90.02	89.99	90.02	90.02	90.03	89.85	89.89	96.31	96.3	96.3	100	99.99	100	96.11	96.17	92.47	94.5	94.53	94.31	93.72	94.31	93.04	94.64	94.78
34	OX335384.1	1	1	40.06	40.27	39.57	40.87	40.38	40.7	49.93	47.39	37.57	39.23	37.05	33.58	32.85	33.09	44.12	40	92.29	92.32	92.32	92.31	92.25	92.32	90.02	89.98	90.02	90.01	90.02	89.85	89.88	96.31	96.3	96.3	99.99	100	99.99	96.1	96.16	92.47	94.49	94.52	94.31	93.72	94.31	93.04	94.64	94.77
35	OX335385.1	1	1	40.06	40.27	39.57	40.87	40.38	40.7	49.92	47.39	37.57	39.23	37.05	33.58	32.85	33.09	44.12	40	92.29	92.32	92.32	92.31	92.25	92.32	90.02	89.98	90.02	90.01	90.02	89.85	89.88	96.31	96.3	96.3	100	99.99	100	96.11	96.16	92.47	94.5	94.52	94.31	93.72	94.31	93.04	94.64	94.78
36	NC_047841.1	1	1	39.95	39.5	39.38	40.36	39.7	40.09	49.86	47.35	37.5	39.37	36.98	33.22	32.84	33.12	44.24	39.9	91.82	91.63	91.63	91.62	91.56	91.59	89.96	89.98	90.02	89.95	89.97	90.21	90.25	94.95	94.9	94.9	96.11	96.1	96.11	100	94.77	91.73	92.9	93.18	93.47	92.5	94.18	93.33	94.73	94.39
37	NC_049842.1	1	1	39.71	39.82	39.48	39.96	39.6	39.94	49.59	47.17	37.3	38.76	36.84	33.66	33.08	32.83	42.81	39.67	91.1	91.14	91.14	91.12	91.07	91.05	89.8	89.75	89.79	89.78	89.79	89.59	89.66	95.84	95.86	95.86	96.17	96.16	96.16	94.77	100	91.53	93.72	93.27	93.74	92.66	93.84	92.56	94.41	94.14
38	OX335387.1	1	44	39.85	39.27	38.94	40.03	39.04	39.08	48.68	47.94	36.7	37.79	35.44	34.83	33.61	33.48	39.07	39.09	90.38	90.38	90.38	90.37	90.31	90.38	89.6	89.56	89.59	89.59	89.61	89.09	89.04	92.84	92.84	92.85	92.47	92.47	92.47	91.73	91.53	100	94.29	93.1	92.4	91.64	91.12	90.38	93.01	92.88
39	OL539448.1	1	89	39.54	40.28	39.22	40.57	40.31	40.26	48.16	46.75	37.44	39.08	36.6	33.57	33.16	33.05	40.33	38.94	92.04	92.09	92.09	92.08	92.02	92.1	90.33	90.28	90.32	90.31	90.32	89.95	90.02	93.68	93.69	93.69	94.5	94.49	94.5	92.9	93.72	94.29	100	94.52	94.42	94.16	93.03	91.75	93.65	94.53
40	MN395285.1	1	5	39.25	39.18	39.02	40.08	39.55	39.68	47.68	47.22	36.39	40.74	37.27	32.95	32.97	32.87	41.29	39.76	92.25	92.29	92.29	92.28	92.22	92.29	91.46	91.42	91.46	91.45	91.46	91.71	91.66	94.42	94.44	94.44	94.53	94.52	94.52	93.18	93.27	93.1	94.52	100	94.46	96.36	93.7	92.08	94.73	94.88
41	MZ634345.1	1	1	39.97	38.48	38.73	39.93	39.8	40.08	48.09	47.2	36.8	40.71	37.31	33.28	33.24	32.75	41.73	40.03	92.41	92.46	92.46	92.45	92.39	92.46	91.09	91.05	91.08	91.07	91.09	89.85	89.88	93.34	93.35	93.35	94.31	94.31	94.31	93.47	93.74	92.4	94.42	94.46	100	93.88	93.81	93.25	94.79	95.14
42	NC_047850.1	1	5	39.41	38.23	38.5	39.2	38.49	38.78	48.24	45.93	36.84	39.51	36.9	33.44	32.84	31.7	40.16	40.1	91.57	91.63	91.63	91.62	91.56	91.63	89.78	89.72	89.76	89.75	89.77	89.72	89.76	92.74	92.74	92.74	93.72	93.72	93.72	92.5	92.66	91.64	94.16	96.36	93.88	100	93.12	91.47	93.12	94.33
43	NC_047907.1	1	101	39.27	38.92	38.83	39.8	39.54	39.82	48.35	47.17	36.87	38.93	36.68	32.91	32.75	32.56	41.87	41.17	91.1	91.13	91.13	91.09	91.06	91.09	90.35	90.3	90.33	90.33	90.34	89.08	89.11	93.45	93.47	93.47	94.31	94.31	94.31	94.18	93.84	91.12	93.03	93.7	93.81	93.12	100	92.06	93.54	94.69
44	NC_048143.1	1	218	39.93	38.7	39.42	40.35	39.37	39.56	49.05	46.46	37.36	40.32	37.07	33.57	36.97	33.02	43.21	39.63	94.61	94.65	94.65	94.64	94.65	94.62	92.65	92.6	92.64	92.63	92.65	92.88	92.95	92.23	92.24	92.24	93.04	93.04	93.04	93.33	92.56	90.38	91.75	92.08	93.25	91.47	92.06	100	94.26	93.33
45	OR896849.1	1	1	39.78	38.89	38.92	39.39	38.04	39.27	48.8	47.41	36.38	40.29	37.02	33.07	33.26	32.54	42.75	39.29	91.7	91.75	91.75	91.73	91.68	91.72	91.58	91.53	91.57	91.56	91.57	91.07	91.22	95.04	95.07	95.07	94.64	94.64	94.64	94.73	94.41	93.01	93.65	94.73	94.79	93.12	93.54	94.26	100	94.99
46	OQ404738.1	1	1	39.74	39.97	40.04	40.78	40.38	40.45	48.43	47.19	37.18	41.83	38.2	32.69	32.72	32.49	40.82	39.31	92.92	92.97	92.97	92.96	92.9	92.93	91.26	91.2	91.24	91.23	91.24	91.04	91.11	94.09	94.11	94.11	94.78	94.77	94.78	94.39	94.14	92.88	94.53	94.88	95.14	94.33	94.69	93.33	94.99	100
47	OL702938.1	1	1	39.3	39.65	39.65	41.12	39.53	40.16	48.82	46.28	37.04	40.06	36.83	33.13	32.91	32.72	42.75	39.75	92.92	92.97	92.97	92.96	92.9	92.97	92.06	92.01	92.04	92.03	92.05	90.87	90.88	95.39	95.41	95.41	96.16	96.15	96.15	94.73	95.68	92.74	94.92	94.94	94.97	94.27	93.98	93.84	95.68	95.96
48	OY757089.1	1	1	39.56	39.33	39.67	40.58	39.7	40.15	48.85	46.43	36.97	39.65	36.32	33.05	33.02	32.7	42.46	39.72	92.6	92.66	92.66	92.65	92.59	92.67	91.65	91.6	91.63	91.63	91.64	90.63	90.7	95.41	95.42	95.42	96.22	96.22	96.22	94.43	95.26	92.91	94.96	94.86	94.77	94.1	93.78	93.42	95.19	95.38
49	uvig_278768	1	191	40.37	40.56	39.85	40.63	40.04	40.32	49.01	46.96	37.61	38.38	35.07	33.2	32.9	32.87	40.19	41.12	90.37	90.19	90.19	90.19	90.12	90.17	89.18	89.25	89.3	89.28	89.29	88.81	88.89	92.62	92.57	92.57	93.15	93.15	93.15	93.94	92.56	91.51	92.23	91.91	92.69	91.6	92.47	92.05	93.34	93.4
50	LR757892.1	1	1	39.79	39.75	39.79	41.06	40.43	40.01	49.34	47.73	36.76	38.77	36.33	33.24	32.75	33.31	41.97	38.93	90.64	90.46	90.46	90.45	90.39	90.44	90.39	90.47	90.5	90.49	90.5	90.79	90.88	93.51	93.45	93.45	93.43	93.42	93.43	94.25	93.19	92.69	93.43	93.12	93.13	91.68	92.51	92.95	95.13	93.24
51	OY757093.1	1	1	39.37	39.59	39.19	40.59	39.89	40.03	48.45	46.01	37	39.83	36.63	32.7	32.62	32.4	42.62	39.19	91.22	91.05	91.05	91.04	90.98	91.02	89.79	89.91	89.9	89.89	89.9	89.37	89.45	93.16	93.1	93.1	94.06	94.06	94.06	94.93	93.25	91.32	92.61	92.63	93.8	92.14	92.51	93.69	94.9	93.92
52	PP374644.1	1	1	39.27	38.25	37.48	39.48	38.91	39.06	48.25	46.75	36.32	39.79	36.77	32.89	32.34	32.32	42.32	38.94	90.87	90.7	90.7	90.69	90.63	90.68	90.11	90.23	90.22	90.21	90.21	89.76	89.83	93.56	93.5	93.5	93.66	93.65	93.66	94.41	92.86	91.95	92.16	93.11	92.89	91.71	92.15	93.29	95.75	93.49
53	OM065842.1	1	68	39.34	39.03	38.84	39.53	39.57	39.47	48.65	45.69	37.14	39.99	36.96	32.89	32.28	32.96	41.92	39.31	91.25	91.07	91.07	91.06	91	90.98	89.04	89.02	89.06	89.05	89.06	89.32	89.35	92.3	92.25	92.25	93.55	93.55	93.55	93.63	92.69	90.76	92.12	92.17	92.69	91.6	91.36	91.99	92.59	93.19
54	OX335391.1	1	1	39.3	39.24	39.41	40.85	39.43	39.8	49.44	46.89	36.98	39.74	37.54	32.82	32.54	32.57	42.91	40.14	90.9	90.72	90.72	90.71	90.65	90.68	89.39	89.47	89.5	89.5	89.51	89.44	89.47	93.64	93.59	93.59	94.82	94.82	94.82	95.14	93.92	91.42	92.86	92.8	93.43	92.22	93.21	93.02	93.98	94.15
55	PP889496.1	1	1	39.48	39.46	38.97	40.2	39.29	40.06	48.73	46.3	37.19	40.13	36.83	33	32.4	32.53	42.14	39.33	91.01	90.83	90.83	90.82	90.76	90.79	89.63	89.7	89.74	89.73	89.74	89.72	89.81	92.69	92.63	92.64	93.61	93.61	93.61	94.67	92.8	91.46	92.07	92.13	93.47	91.55	92.54	93.75	94.36	94.11
56	OR896853.1	1	1	39.49	39.04	39.36	39.97	39.39	40.09	48.71	46.2	37.19	40.32	36.74	32.87	32.59	32.58	42.18	39.27	91.25	91.07	91.08	91.07	91.01	91.05	90.06	90.13	90.16	90.16	90.17	89.89	89.98	93.13	93.07	93.07	94.15	94.15	94.15	94.83	93.25	91.78	92.59	92.49	93.7	91.9	92.55	93.67	94.79	94.29
57	PP627509.1	1	1	39.28	39.91	39.19	40.79	40.12	40.36	48.87	46.23	37.26	39.44	36.16	32.94	32.38	32.63	42.26	39.46	91.28	91.1	91.1	91.09	91.03	91.08	90.72	90.79	90.83	90.82	90.83	89.34	89.43	93.39	93.33	93.33	94	93.99	93.99	95.01	93.22	91.99	92.59	92.59	93.42	92.02	92.6	93.59	94.79	93.93
58	OU342755.1	1	145	39.34	39.3	39.46	39.95	39.44	39.77	45.83	46.34	37.03	42.09	36.34	33.27	33.4	30.65	38.73	38.75	90.2	90.25	90.25	90.23	90.18	90.22	91.55	91.5	91.54	91.53	91.54	91.11	91.14	91.87	91.87	91.88	92.63	92.62	92.63	91.47	92.15	89.94	92	91.79	92.2	91.13	91.16	90.77	91.29	92.09
59	OX335411.1	1	47	39.43	39.08	38.75	39.93	39.08	39.19	45.6	45.44	36.09	41.59	36.89	32.8	32.39	30.14	38.91	37.72	89.71	89.54	89.54	89.53	89.47	89.52	90.35	90.42	90.46	90.45	90.46	88.92	89.09	91.28	91.21	91.23	92.13	92.12	92.13	92.17	91.54	89.76	91.53	91.62	91.47	90.94	90.31	90.25	91.35	92.25
60	uvig_574762	1	1	40.1	40.18	40.16	40.87	40.2	40.23	47.1	45.9	36.77	42.4	37.22	32.35	32.07	30.23	39.71	38.09	89.79	89.62	89.62	89.61	89.55	89.6	91.87	91.94	91.98	91.97	91.98	90.39	90.42	91.38	91.28	91.32	92.04	92.04	92.04	93.2	91.29	90.16	91.11	91.1	92.19	90.42	91.01	91.61	93.12	92.41
61	OM065840.1	1	66	40.28	39.88	39.86	41.09	38.51	39.23	47.96	45.89	36.68	39.7	36.66	32.75	31.81	32.22	41.32	38.42	89.71	89.53	89.53	89.52	89.46	89.43	88.35	88.37	88.41	88.35	88.36	88.32	88.41	91.45	91.44	91.44	92.44	92.44	92.45	93.05	91.54	89.85	91.36	91.65	91.33	91.3	90.85	91.13	92.32	92.05
62	PQ505130.1	1	148	40.09	39.13	39.26	40.12	39.38	39.64	49.27	46.5	36.78	38.41	36.07	32.89	31.98	32.38	40.71	39.75	88.95	88.77	88.78	88.76	88.71	88.74	88.17	88.14	88.18	88.17	88.18	87.81	87.89	91.49	91.43	91.44	92.08	92.08	92.08	92.81	91.34	90.11	90.38	90.56	90.47	89.79	90.5	90.43	91.27	91.53
63	uvig_279208	1	115	39.98	40.45	40.16	41	40.69	41.03	49.34	46.83	37.27	36.59	34.65	33.38	33.49	33.01	40.74	38.77	90.05	90.09	90.09	90.08	90.02	90.05	88.8	88.74	88.78	88.77	88.79	88.56	88.65	93.74	93.75	93.76	94.45	94.44	94.45	93.99	93.8	90.88	91.92	91.64	91.62	91.01	92.12	91.19	92.37	92.9
64	uvig_535962	1	31	38.81	38.86	38.64	40.08	39.17	39.04	49.18	46.09	36.45	38.95	36.37	32.57	31.71	32.48	42.72	38.9	89.68	89.49	89.5	89.48	89.43	89.46	88.11	88.22	88.25	88.2	88.22	88.77	88.78	92.28	92.22	92.22	93.6	93.6	93.6	94.11	92.36	89.95	90.6	91.73	90.99	90.92	91.94	91.09	92.12	92.68
65	uvig_536741	1	31	38.68	38.92	38.83	40.16	39.35	39.22	49.1	46.16	36.53	39.02	36.45	32.57	31.71	32.39	42.64	38.82	89.67	89.49	89.5	89.48	89.43	89.46	88.1	88.22	88.25	88.2	88.21	88.76	88.78	92.27	92.22	92.22	93.6	93.59	93.6	94.11	92.36	89.95	90.59	91.72	90.99	90.92	91.94	91.09	92.12	92.68
66	Roth74_Klebsiella_phage	1	26	39.89	39.53	38.95	39.74	39.97	40.32	48.64	46.75	36.49	38.4	35.29	32.98	32.29	32.37	40.61	39.16	90.06	90.09	90.09	90.08	90.02	90.1	89.45	89.43	89.47	89.46	89.47	88.6	88.63	92.63	92.61	92.62	93.36	93.36	93.37	92.95	92.29	92.48	92.96	92.27	93.93	91.9	92.23	92.25	93.99	93.55
67	Roth75_Klebsiella_phage	1	26	39.84	39.47	38.59	39.62	39.84	40.19	48.59	46.78	36.52	38.44	35.31	32.94	32.24	32.32	40.56	39.12	90.05	90.08	90.08	90.07	90.01	90.08	89.47	89.45	89.48	89.47	89.48	88.65	88.68	92.62	92.61	92.61	93.36	93.36	93.36	92.94	92.28	92.48	92.96	92.26	93.92	91.89	92.22	92.24	93.97	93.55
68	Roth30_Klebsiella_phage	1	26	39.85	39.49	38.92	39.7	39.93	40.28	48.65	46.75	36.49	38.38	35.29	32.93	32.23	32.38	40.61	39.16	90.06	90.09	90.09	90.08	90.02	90.1	89.44	89.42	89.46	89.45	89.46	88.45	88.48	92.63	92.61	92.62	93.37	93.36	93.37	92.95	92.29	92.48	92.97	92.27	93.93	91.9	92.23	92.25	93.99	93.56
69	Roth87_Klebsiella_phage	1	26	39.85	39.49	38.92	39.7	39.93	40.28	48.64	46.75	36.49	38.38	35.29	32.92	32.22	32.37	40.61	39.16	90.06	90.09	90.09	90.08	90.02	90.09	89.44	89.42	89.46	89.45	89.46	88.44	88.47	92.62	92.61	92.62	93.36	93.36	93.36	92.95	92.29	92.47	92.96	92.27	93.93	91.89	92.23	92.25	93.99	93.55
70	Roth24_Klebsiella_phage	1	26	39.81	39.42	38.87	39.64	39.88	40.17	48.6	46.73	36.49	38.36	35.26	32.93	32.23	32.24	40.6	39.02	90.05	90.08	90.08	90.09	90.01	90.09	89.43	89.41	89.47	89.44	89.45	88.44	88.47	92.62	92.6	92.61	93.36	93.36	93.36	92.94	92.28	92.47	92.96	92.26	93.92	91.89	92.22	92.24	93.98	93.55
71	Roth42_Klebsiella_phage	1	26	39.85	39.49	38.84	39.62	39.89	40.24	48.64	46.75	36.49	38.35	35.27	32.84	32.14	32.37	40.58	39.07	90.04	90.07	90.07	90.06	90	90.08	89.42	89.4	89.44	89.43	89.44	88.43	88.45	92.61	92.59	92.6	93.34	93.34	93.35	92.93	92.27	92.45	92.94	92.25	93.89	91.87	92.2	92.23	93.97	93.54
72	OY978799.1	1	59	37.83	37.74	38.23	39.57	38.55	38.73	49.04	47.04	37.13	36.82	35.42	34.59	33.59	31.96	38.66	37.73	88.84	88.88	88.88	88.87	88.81	88.89	87.24	87.19	87.21	87.23	87.23	86.9	86.98	92.12	92.13	92.13	92.92	92.92	92.92	91.24	92.13	91.15	92.67	91.49	91.41	92.57	91.92	88.72	90.64	91.5
73	MZ428222.1	1	104	41.14	40.58	40.62	42.08	41.3	41.63	46.73	47.67	39.73	33.42	30.8	35.1	34.62	35.03	35.27	35.89	89.81	89.74	89.74	89.73	89.67	89.74	89.48	89.44	89.48	89.49	89.48	88.57	88.63	91.9	91.89	91.89	92.57	92.57	92.57	92.16	92.22	92.27	92.82	92.1	92.68	91.26	92.84	90.21	92.18	93.35
74	OP075789.1	1	79	39.11	39.28	38.76	39.77	39.53	39.83	48.83	46.08	36.91	37.55	34.14	34.49	32.65	32.48	39.36	39.35	90.45	90.51	90.51	90.5	90.44	90.51	89.44	89.39	89.43	89.42	89.43	89.88	89.8	92.74	92.74	92.74	93.23	93.22	93.22	92.38	92.56	91.31	92.14	94.28	92.71	93.68	92.34	91.53	93.24	93.51
75	MZ428225.1	1	169	39.72	39.82	39.33	40.42	40.02	40.36	46.94	46.53	37.15	36.05	36.49	33.05	33.05	32.13	37.83	38.82	89.24	89.29	89.29	89.27	89.22	89.3	89.31	89.26	89.3	89.31	89.3	88.68	88.78	91.93	91.94	91.95	91.78	91.77	91.78	91.54	91.83	90.55	91.63	91.41	91.98	90.85	92.77	90.78	92.78	92.88
76	OR148035.1	1	205	40.06	39.8	40.72	40.27	39.01	39.58	45.13	46.33	37.2	36.41	35.65	32.59	31.91	29.05	37.56	40.32	87.84	87.82	87.83	87.81	87.76	87.83	87.59	87.57	87.6	87.61	87.61	87.38	87.45	91.22	91.22	91.23	92.05	92.04	92.04	90.52	90.87	89.36	90.72	90.31	90.25	90.77	90.42	88.43	90.19	90.58
77	MZ634346.1	1	39	38.81	39.08	38.75	39.22	39.29	39.41	47.63	48.27	35.91	36.33	34.38	32.74	32	31.95	39.08	40.17	87.92	87.74	87.75	87.73	87.68	87.71	87.25	87.34	87.33	87.32	87.33	87.37	87.45	91.76	91.71	91.71	91.26	91.26	91.26	91.71	90.65	89.69	89.58	90.45	89.36	88.77	90.6	88.83	90.93	90.54
78	Roth08_Klebsiella_phage	1	54	38.61	37.81	38.12	38.84	38.46	38.98	48.52	45.44	36.71	36	33.92	32.79	32.62	31.14	38.1	38.74	88.6	88.65	88.65	88.64	88.58	88.56	87.16	87.11	87.12	87.15	87.13	87.23	87.26	91.77	91.79	91.8	92.1	92.09	92.1	90.64	91.5	89.79	91.44	91.11	91.35	91.54	89.93	90	91.61	91.8
79	OQ267592.1	1	88	38.86	38.69	39.02	39.83	39.29	39.57	47.53	46.61	37.28	37.63	35.22	33.6	32.06	31.66	37.2	40.97	89.55	89.55	89.55	89.54	89.48	89.55	88.85	88.82	88.86	88.85	88.86	87.47	87.5	91	90.99	90.99	91.7	91.69	91.69	91.07	91.21	90.91	91.9	92.9	92.08	94.44	92.39	89.46	91.26	92.63
80	OR896845.1	1	33	37.85	37.86	38.56	38.68	38.16	38.89	49.41	47.24	36.2	35.15	34.6	33.83	32.41	31.61	39.06	40.4	87.5	87.32	87.32	87.31	87.25	87.24	87.2	87.18	87.22	87.21	87.22	87.23	87.26	92	91.94	91.94	91.75	91.74	91.74	91.97	91.27	90.52	90.29	90.99	89.21	91.42	90.79	88.62	90.9	89.99
81	OX335423.1	1	23	39.76	38.8	39.17	39.92	39.31	39.39	44.73	46.72	35.97	37.16	33.41	32.58	31.85	30.35	34.22	34.19	82.9	82.73	82.73	82.72	82.67	82.55	85.62	85.6	85.63	85.65	85.64	85.09	85.12	85.74	85.68	85.69	85.13	85.12	85.12	85.68	84.78	86.37	85.64	85.49	84.61	83.83	83.94	83.95	86.08	85.53
82	OX335439.1	1	23	39.76	38.81	39.17	39.94	39.32	39.4	44.82	46.72	35.97	37.14	33.41	32.58	31.85	30.29	34.28	34.14	82.86	82.7	82.7	82.69	82.64	82.52	85.62	85.6	85.63	85.64	85.64	85.15	85.18	85.79	85.73	85.74	85.18	85.17	85.18	85.72	84.85	86.33	85.61	85.47	84.59	83.84	83.9	84.02	86.15	85.53
83	OX335429.1	1	23	40.42	39.93	39.31	40.95	39.95	40.16	44.59	47.06	36.15	37.46	33.75	32.69	31.73	30.28	34.73	34.55	83.36	83.2	83.21	83.19	83.14	83.17	85.63	85.59	85.63	85.64	85.64	85.83	85.86	86.21	86.17	86.16	85.59	85.58	85.58	86.05	85.23	86.46	85.92	86.11	85.02	84.49	84.33	84.44	86.53	85.98
84	OX335435.1	1	23	39.98	39.61	39.13	40.63	39.78	39.85	44.84	47.09	36.15	37.19	33.49	32.5	31.65	30.2	34.42	34.33	83.23	83.07	83.07	83.05	83	83.04	85.82	85.79	85.83	85.84	85.83	85.69	85.72	86.11	86.06	86.05	85.48	85.47	85.47	85.94	85.29	86.37	85.78	86.06	84.89	84.32	84.22	84.33	86.43	85.89
85	OX335371.1	1	20	39.86	39.49	39.39	40.73	40.09	40.3	45.08	46.15	38.49	31.68	29.77	34.68	34.23	31.43	31.53	31.46	86.09	86.15	86.15	86.13	86.08	86.16	86.62	86.58	86.61	86.62	86.61	86.93	86.92	89.04	89.07	89.07	89.48	89.47	89.47	88.53	89.32	88.29	89.24	88.85	88.62	89.39	89.1	87.06	88.84	89.78
86	OX335421.1	1	20	39.86	39.48	39.38	40.72	40.08	40.29	45.07	46.14	38.48	31.67	29.76	34.67	34.24	31.42	31.52	31.45	86.08	86.15	86.16	86.14	86.09	86.16	86.63	86.57	86.61	86.62	86.61	86.92	86.91	89.03	89.07	89.07	89.46	89.45	89.46	88.51	89.32	88.28	89.24	88.84	88.62	89.39	89.11	87.06	88.84	89.78
87	OY978823.1	1	138	39.76	39.53	38.76	39.61	39.69	39.7	41.9	43.46	36.42	34.63	30.35	34.74	31.88	30.24	32.12	34.14	83.93	83.77	83.77	83.7	83.7	83.73	87.02	87.07	87.09	87.11	87.11	86.04	86.07	86.88	86.83	86.83	86.43	86.42	86.42	86.98	86.2	86.81	85.83	86.5	85.86	85.24	85.61	85.05	87.53	87.23
88	NC_049838.1	1	106	38.54	37.72	37.6	38.36	37.77	37.9	44.11	47.77	37.72	39.82	37.65	33.96	32.76	26.43	34.46	33.03	86.23	86.05	86.05	86.04	85.98	85.95	84.86	84.83	84.87	84.86	84.86	86.29	86.39	88.48	88.47	88.47	89.26	89.26	89.26	89.81	88.92	89.28	90.38	88.42	88.44	88.21	87.95	87.86	89.17	89.5
89	OR896859.1	1	155	38.75	37.5	37.87	38.87	38.22	38.32	45.25	43.28	34.74	35.3	32.48	31.49	30.32	30.56	37.21	37.34	85.08	84.99	84.99	84.98	84.93	84.96	83.69	83.77	83.8	83.69	83.7	84	84.07	86.59	86.57	86.57	87.29	87.29	87.29	88.01	86.96	86.84	86.81	86.06	86.85	85.79	86.88	86.63	87.17	87.61
90	OR532870.1	1	34	39.53	38.57	38.81	39.43	39.11	39.98	45.84	46.56	37.2	41.65	36.55	33.9	34.05	30.6	38.8	37.81	88.69	88.74	88.75	88.74	88.68	88.75	89.94	89.89	89.91	89.92	89.93	87.74	87.77	90.59	90.59	90.61	90.86	90.86	90.86	89.69	89.74	89.87	90.89	90.78	91.04	90.08	89.4	88.86	90.58	91.21
91	OX335369.1	1	19	39.48	39.71	39.26	39.54	39.79	40.16	45.87	46.81	37.58	43.57	37.38	33.54	33.38	30.79	39.57	37.9	89.25	89.29	89.29	89.28	89.22	89.26	90.28	90.24	90.27	90.26	90.28	88.89	88.92	90	89.96	90	91.03	91.02	91.02	90.05	90.16	88.97	90.5	90.56	90.73	89.85	89.67	89.72	90.43	91.41
92	OX335400.1	1	19	39.49	39.71	39.26	39.55	39.79	40.17	45.87	46.82	37.58	43.58	37.38	33.54	33.38	30.79	39.57	37.9	89.25	89.29	89.29	89.28	89.22	89.26	90.29	90.24	90.27	90.27	90.28	88.89	88.93	90	89.96	90	91.03	91.02	91.02	90.05	90.16	88.98	90.5	90.57	90.73	89.85	89.67	89.72	90.43	91.41
93	OX335370.1	1	19	39.51	39.73	39.28	39.57	39.81	40.19	45.91	46.85	37.62	43.61	37.41	33.53	33.3	30.83	39.61	37.94	89.23	89.28	89.28	89.27	89.21	89.25	90.27	90.22	90.26	90.25	90.26	88.88	88.91	89.98	89.95	89.99	91.02	91.01	91.02	90.11	90.15	89	90.49	90.55	90.71	89.84	89.65	89.71	90.42	91.4
94	OX335404.1	1	19	39.52	39.74	39.29	39.58	39.82	40.2	45.92	46.87	37.62	43.63	37.43	33.53	33.3	30.83	39.61	37.94	89.24	89.29	89.29	89.28	89.22	89.27	90.29	90.24	90.27	90.26	90.28	88.89	88.92	90	89.96	90	91.03	91.02	91.03	90.12	90.16	89.01	90.5	90.56	90.73	89.85	89.67	89.72	90.44	91.41
95	OR532816.1	1	15	38.86	38.22	38.75	38.49	38.6	39.31	45.38	46.91	36.35	41.69	36.79	32.98	33.1	30.22	39.18	37.74	88.5	88.56	88.57	88.55	88.5	88.57	90.09	90.04	90.08	90.07	90.08	88.67	88.67	89.92	89.91	89.93	89.99	89.98	89.99	89.4	88.91	89.09	89.72	91.21	89.91	89.63	89.25	88.27	90.44	90.7
96	OR532820.1	1	15	38.82	38.18	38.72	38.45	38.56	39.27	45.65	47.2	36.24	41.96	37.03	32.97	32.76	30.44	39.44	37.98	88.3	88.28	88.29	88.27	88.22	88.29	89.79	89.75	89.79	89.78	89.79	88.45	88.44	89.7	89.68	89.7	89.91	89.9	89.9	89.49	88.61	88.99	89.42	90.99	89.58	89.43	89.02	88.02	90.21	90.44
97	MZ428228.1	1	61	39.89	39.71	39.79	40.06	39.76	39.48	45.94	47.84	36.76	42.15	36.72	33.35	33.09	31.12	38.42	36.7	87.15	86.97	86.97	86.96	86.9	86.95	89.51	89.49	89.53	89.52	89.53	89.01	89.04	88.9	88.81	88.85	88.92	88.92	88.92	89.23	88.18	89.26	89.55	89.51	88.62	88.25	87.57	87.57	89.62	89.42
98	OY979418.1	1	160	39.19	40.46	39.52	41.01	39.06	39.56	47.5	47.19	37.64	39.9	35.87	33.3	32.85	30.82	38.93	36.18	85.85	85.72	85.73	85.71	85.66	85.7	87.54	87.52	87.55	87.55	87.55	87.74	87.77	89.21	89.16	89.15	89.5	89.49	89.5	90.02	89.47	87.36	88.64	87.96	87.72	87.24	88.25	87.21	88.75	88.53
99	MZ221764.1	1	52	39.69	39.01	39.3	40.26	39.54	40.08	46.97	47.39	37.35	42.42	37.38	34.03	35.45	31	41.2	39.46	88.39	88.38	88.38	88.36	88.31	88.38	89.53	89.51	89.55	89.54	89.55	87.98	88.01	90.58	90.55	90.59	92.16	92.16	92.16	91.15	90.96	89.28	90.36	90.36	90.33	89.68	91.33	88.3	90.01	90.73
100	Roth44_Klebsiella_phage	1	163	39.1	37.63	37.75	39.08	39.16	39.97	47.82	47.09	36.7	42.28	36.21	32.8	35.21	30.39	38.77	37.89	87.84	87.91	87.91	87.9	87.84	87.92	92.6	92.55	92.59	92.58	92.59	88.74	88.82	89.97	89.94	89.98	89.37	89.36	89.36	88.94	89.08	88.92	89.99	90.52	89.74	88.99	88.61	88.06	90.75	90.27
101	MH633486.1	1	2	39.31	39.36	39.06	40.31	39.47	39.7	48.28	48.05	36.63	38.97	35.83	33.47	32.72	32.98	41.09	40.55	88.19	88	88	87.99	87.93	87.75	87.46	87.44	87.48	87.46	87.48	87.08	87.16	91.07	91.01	91.01	91.33	91.33	91.33	90.49	89.94	89.51	89.58	90.12	89.79	88.84	89.12	88.93	90.49	89.6
102	NC_048042.1	1	2	39.11	39.23	39.23	39.91	39.05	39.52	49.17	47.78	36.6	40.64	37.17	33.23	32.7	33.03	42.85	40.09	89.17	89.21	89.21	89.2	89.14	89.12	88.4	88.38	88.41	88.41	88.42	88.5	88.57	92.08	92.07	92.07	92.29	92.28	92.28	92.02	90.63	90.18	90.75	91.94	91.3	90.07	89.35	90.43	91.87	90.83
103	NC_048044.1	1	2	39.65	39.09	39.78	40.45	39.89	40.27	48.96	46.19	37.14	40.21	36.86	33.31	32.89	33	42.88	39.7	89.94	89.76	89.77	89.76	89.7	89.74	87.95	87.93	87.96	87.96	87.97	88.04	88.06	91.19	91.14	91.14	92.69	92.69	92.69	91.96	90.65	89.41	90.84	90.93	90.96	90.33	89.82	90.68	91.04	91.57
104	OR820950.1	1	2	39.69	39.27	39.51	40.58	40.02	40.26	49.14	46.41	37.2	40.36	37.29	33.64	32.71	33.1	42.66	39.97	89.36	89.18	89.18	89.17	89.11	88.92	87.35	87.34	87.37	87.36	87.37	87.67	87.78	91.05	91	91	92.4	92.39	92.4	92.14	90.69	89.65	90.53	90.66	91.3	90.05	89.48	90.69	91.19	91.68
105	OX335430.1	1	109	39.51	40.52	40.12	41.23	40.46	40.25	48.35	46.61	37.53	38.16	34.82	33.67	32.58	33.16	38.98	41.82	88.46	88.5	88.5	88.48	88.43	88.5	86.85	86.79	86.84	86.82	86.83	85.54	85.61	90.01	89.99	89.99	91.04	91.03	91.03	89.81	89.63	90.67	91.01	90.29	90.38	89.81	90.16	88.15	89.81	90.99
106	NC_048043.1	1	119	39.54	39.66	39.26	40	39.52	39.88	50.14	46.55	36.83	38.33	37.05	33.69	33.36	32.38	42.94	39.7	88.22	88.27	88.27	88.26	88.21	88.24	86.71	86.66	86.68	86.69	86.69	86.23	86.31	91.98	91.99	91.99	92.8	92.8	92.8	91.96	91.58	89.12	90.12	90.05	90.66	89.56	90.62	89.4	90.48	90.88
107	OX335422.1	1	48	39.16	39.33	38.68	39.96	39.39	39.71	47.7	47.65	36.62	40.43	37.24	33.44	33.39	32.94	41.7	40.23	90.33	90.36	90.36	90.35	90.29	90.36	89.36	89.31	89.35	89.34	89.35	88.2	88.19	93.2	93.22	93.22	92.91	92.91	92.91	91.31	91.91	91.49	92.61	93.55	92.4	91.95	91.07	90.02	92.77	93.1
108	MZ428226.1	1	131	39.11	39.42	39.16	39.8	39.06	39.31	49.03	47.29	36.77	39.67	36.77	33.88	36.66	33.11	42.17	39.81	90.58	90.6	90.6	90.58	90.6	90.57	89.45	89.46	89.44	89.43	89.44	90.07	90.19	89.65	89.67	89.67	89.09	89.09	89.09	88.91	88.64	88.13	88.61	89.1	88.82	87.76	87.43	92.18	90.16	89.2
109	MZ428227.1	1	226	39.48	38.15	38.91	39.43	38.41	38.99	48.77	47.12	36.82	39.48	37.26	34.67	38.77	32.25	42.12	40.85	90.72	90.76	90.77	90.75	90.77	90.74	88.99	88.91	88.93	88.98	88.98	88.85	88.89	88.82	88.83	88.83	89.79	89.79	89.78	89.43	89	88.57	89.66	88.66	90.16	89.18	87.92	92.03	89.56	89.39
110	uvig_285149	1	230	39.67	39.45	39.61	40.92	40.2	40.48	49.8	47.11	37.84	40.66	37.37	34.68	38.76	33	43.19	40.08	92.17	92.2	92.2	92.19	92.21	92.17	90.57	90.53	90.55	90.56	90.57	90.28	90.37	90.7	90.71	90.71	91.65	91.65	91.65	91.24	90.49	88.87	89.95	90.19	90.66	89.37	89.04	93.61	91.27	90.96
111	OP978316.1	1	14	38.79	37.46	37.84	38.6	37.65	38.06	47.72	47.49	36.99	35.02	34.12	35.65	33.89	32.01	38.14	37.76	86.21	86.26	86.26	86.25	86.2	86.24	84.67	84.62	84.65	84.64	84.65	84.19	84.22	88.71	88.72	88.72	89.27	89.26	89.27	87.79	88.63	87.87	88.9	87.49	87.86	87.65	88.53	86.38	87.26	88.3
112	OP978314.1	1	14	38.79	37.46	37.83	38.54	37.65	37.97	47.72	47.49	36.98	35.01	34.12	35.65	33.88	32.01	38.14	37.76	86.2	86.26	86.27	86.26	86.2	86.24	84.65	84.61	84.64	84.63	84.64	84.18	84.21	88.72	88.74	88.74	89.27	89.26	89.26	87.86	88.63	87.89	88.92	87.5	87.85	87.67	88.54	86.38	87.27	88.31
113	OP978315.1	1	14	38.78	37.46	37.82	38.54	37.65	37.97	47.7	47.47	36.98	34.99	34.1	35.65	33.88	32	38.13	37.75	86.18	86.25	86.25	86.24	86.18	86.23	84.64	84.59	84.63	84.62	84.62	84.17	84.2	88.7	88.72	88.72	89.25	89.24	89.24	87.84	88.61	87.87	88.9	87.48	87.83	87.66	88.52	86.37	87.25	88.29
114	OR532807.1	1	94	39.34	38.66	39.08	40.04	38.27	39.13	48.64	47.36	36.49	38.11	36.44	34.13	35.45	32.79	42.16	39.02	88.74	88.79	88.79	88.78	88.72	88.79	86.49	86.45	86.47	86.5	86.48	85.56	85.63	91.59	91.59	91.59	91.78	91.77	91.77	90.89	90.63	89.56	90.31	90.16	89.8	89.31	90.36	88.51	90.03	90.58
115	OR532856.1	1	17	38.05	37.47	38.63	38.45	38.06	38.49	47.58	48.99	36.83	35.91	35.97	34.58	35.89	31.55	39.24	38.07	87.54	87.59	87.59	87.58	87.52	87.6	86.42	86.38	86.41	86.43	86.36	85.97	86.06	90.92	90.93	90.93	90.48	90.47	90.48	89.49	89.81	89.9	89.89	90.01	88.88	88.88	89.61	87.08	89.54	89.58
116	OR532860.1	1	17	38.05	37.46	38.63	38.45	38.06	38.48	47.59	49	36.83	35.91	35.97	34.58	35.89	31.55	39.24	38.07	87.54	87.6	87.6	87.58	87.53	87.6	86.43	86.39	86.41	86.43	86.37	85.98	86.06	90.92	90.93	90.94	90.49	90.48	90.48	89.49	89.82	89.9	89.89	90.01	88.88	88.88	89.61	87.08	89.55	89.58
117	OR532845.1	1	118	38.88	37.37	38.23	38.57	37.54	38.42	48.93	47.91	37.29	36.71	35.96	35.1	35.52	31.27	39.56	39.14	87.41	87.46	87.46	87.45	87.39	87.46	85.81	85.76	85.79	85.81	85.75	84.42	84.51	88.54	88.55	88.55	89.15	89.15	89.15	88.07	88.07	86.75	87.81	87.7	87.93	88.8	88.09	87.43	87.33	88.2
118	OR532859.1	1	144	38.05	37.53	38.64	38.53	37.59	38.01	47.15	48.58	36.48	35.61	35.71	34.31	33.64	31.19	38.84	37.7	87.01	87.06	87.06	87.05	86.99	87.06	85.76	85.72	85.74	85.76	85.7	85.26	85.34	88.59	88.6	88.6	88.03	88.03	88.03	87.04	87.34	87.65	87.51	87.61	86.85	86.53	87.16	86.36	87.12	87.12
119	MZ172460.1	1	150	38.87	37.62	38.13	38.37	38.28	38.66	45.56	47.53	37.23	37.85	35.83	34.65	35.32	29.05	37.09	35.91	86.13	86.19	86.19	86.18	86.12	86.19	86.36	86.31	86.33	86.34	86.32	86.13	86.17	86.64	86.67	86.66	87.26	87.26	87.26	86.14	86.56	86.79	87.77	85.77	86.12	85.95	86.25	85.6	85.24	86.32
120	OR532878.1	1	212	38.24	38	38.4	38.63	38.07	38.92	49.11	45.9	36.81	38.16	36.85	35.86	34.85	28.57	38.17	37.2	85.51	85.56	85.56	85.51	85.5	85.54	86.08	86.03	86.06	86.06	86.03	85.2	85.23	87.33	87.3	87.34	88.22	88.21	88.22	87.37	87.59	85.67	87.1	87.04	87.13	88.38	87.88	85.87	86.86	87.83
121	OX335386.1	1	185	40.03	38.58	38.8	39.49	39.67	39.62	46.13	43.05	36.76	37.24	35.99	33.01	35.5	32.85	38.73	41.98	88.69	88.74	88.74	88.72	88.75	88.72	87.12	87.07	87.12	87.1	87.11	86.6	86.58	85.36	85.38	85.38	86.32	86.32	86.32	85.74	85.75	85.13	86.29	86.95	86.8	86.34	86.94	88.49	86	87.79
122	OL539460.1	1	146	38.67	39.12	38.88	39.38	38.96	38.81	50.82	45.72	36.24	37.07	35.05	34.3	33.76	32.69	40.71	38.14	86.61	86.55	86.55	86.54	86.48	86.56	86.28	86.26	86.28	86.29	86.3	86.92	86.99	90.28	90.28	90.29	90.19	90.18	90.18	89.34	89.55	91.41	91.26	90.25	89.07	88.78	88.02	87.95	90.6	89.41
123	NC_049841.1	1	202	39.55	39.16	39.44	39.52	38.95	39.24	46.36	46.05	36.93	39.66	37.11	32.25	31.7	31.42	39.76	40.94	87.87	87.7	87.7	87.69	87.63	87.6	86.23	86.2	86.24	86.24	86.24	85.59	85.66	88.52	88.5	88.51	89.63	89.63	89.63	89.85	88.58	87.24	89.26	90.06	89.51	90.62	89.41	88.23	88.72	90.12
124	NC_049840.1	1	221	39.54	39.45	39.36	40.12	38.79	38.85	46.75	45.53	36.69	39.49	36.25	32.47	32.24	30.24	39.94	37.37	87.24	87.28	87.29	87.28	87.22	87.19	87.06	87.01	87.04	87.04	87.05	86.86	86.96	88.66	88.64	88.68	89.53	89.52	89.52	89.07	88.86	87.09	88.59	88.51	89.45	88.01	88.55	89.04	90.4	89.6
125	MZ428223.1	1	124	37.7	37.54	37.52	37.9	37.98	37.96	48.3	46.51	36.41	36.29	35.15	33.98	32.45	31.49	37.65	39.09	86.3	86.29	86.29	86.28	86.23	86.3	85.64	85.62	85.64	85.65	85.65	84.64	84.73	89.01	89.01	89.02	88.96	88.95	88.95	87.8	87.74	89.75	90.48	89.4	88.2	90.22	87.74	86.15	88.74	88.82
126	uvig_376089	1	229	40.2	39.65	38.87	41.05	39.89	39.71	48.96	47.1	36.47	38.55	36.99	32.99	32.61	32.74	39.24	39.01	87.44	87.31	87.31	87.3	87.24	87.28	87.62	87.67	87.7	87.63	87.64	87.16	87.22	89.3	89.24	89.24	88.87	88.86	88.86	89.13	88.49	89.59	89.93	90.71	88.93	88.91	88.61	87.47	89.64	89.73
127	OK655936.1	1	86	38.76	38.83	37.87	39.26	38.92	39.03	45.33	45.77	36.76	42.69	36.59	33.67	31.08	29.28	38.41	36.61	86.45	86.39	86.39	86.38	86.32	86.37	87.43	87.39	87.42	87.42	87.43	86.5	86.49	85.66	85.63	85.67	86.64	86.66	86.66	86.13	85.34	84.62	86.47	87.04	86.67	86.5	85.54	86.27	85.99	87.22
128	NC_048024.1	1	197	39.46	38.97	38.22	39.65	38.89	39.61	47.6	46.51	37.49	38.87	34.79	34.1	34.47	30.94	37.73	35.65	86.42	86.46	86.47	86.46	86.4	86.44	87.97	87.92	87.95	87.97	87.96	87.41	87.44	88.44	88.46	88.46	89.3	89.29	89.29	88.95	89.19	87.34	88.92	88.05	88.27	87.33	88.44	86.67	87.63	88.82
129	OR105946.1	1	60	38.27	38.17	38.35	39.57	38.26	38.44	48.89	45.67	36.83	38.69	34.66	35.13	33.02	30.02	37.8	35.82	84.79	84.78	84.78	84.77	84.72	84.79	86.2	86.23	86.2	86.2	86.22	86.08	86.11	87.07	87.04	87.08	88.13	88.12	88.12	88	87.66	87.41	88.66	86.36	86.61	87.47	86.63	85.31	86.61	86.74
130	OR896856.1	1	72	39.37	38.98	39.26	39.97	39.24	40.07	43.69	46.73	37.26	39.35	34.9	33.24	36.21	30.38	35.35	35.64	90.44	90.48	90.49	90.47	90.49	90.46	91.2	91.15	91.19	91.19	91.19	90.36	90.39	87.43	87.44	87.45	88	87.99	87.99	87.46	87.74	85.82	88.03	87.87	88.13	87.39	87.58	90.44	87.37	88.31
131	ON881905.1	1	110	38.3	38.07	37.3	38.77	39.12	39.3	46.89	46.5	36.46	40	36.22	33.84	33.06	29.86	38.53	36.15	87.56	87.62	87.62	87.6	87.55	87.47	89.2	89.15	89.19	89.18	89.19	87.81	87.84	90.57	90.55	90.59	90.75	90.74	90.74	90.36	90.09	88.59	89.58	89.71	89.52	90.34	90.36	87.81	89.37	90.21
132	NC_049839.1	1	161	38.53	37.42	37.66	38.66	37.85	38.08	45.88	46.63	35.58	40.18	36.23	34.08	33.61	29.96	37.58	37.26	87.57	87.61	87.61	87.59	87.54	87.59	89.07	89.04	89.08	89.06	89.08	90.11	90.14	90.43	90.4	90.44	90.45	90.44	90.44	89.64	90.08	90.73	91.11	90.96	90.14	89.34	89.88	88.38	91.06	90.54
133	PP889460.1	1	74	38.93	38.28	38.44	39.15	38.83	39.41	46.63	46.42	36.93	36.89	33.19	33.8	33.69	30.44	34.89	35.18	87.45	87.52	87.52	87.51	87.45	87.43	88.21	88.16	88.19	88.21	88.21	87.47	87.5	88.34	88.31	88.36	88.91	88.9	88.91	88.3	88.22	89.4	90.48	88.72	89.23	88.26	88.03	87.52	88.25	89.25
134	PP889463.1	1	158	39.6	38.38	38.75	39.19	39.07	39.14	46.07	42.76	33.56	36.76	35.06	30.6	27.44	30.35	39.32	36.89	78.61	78.6	78.61	78.53	78.54	78.54	78.55	78.51	78.53	78.53	78.54	78.23	78.29	79.67	79.69	79.69	79.2	79.21	79.21	79.38	78.66	78.16	77.95	79.41	78.78	78	78.17	80.01	80.24	78.93
135	OY757091.1	1	189	40.78	39.09	39.71	39.57	39.55	39.69	43.95	45.92	37.05	38.96	35.14	32.48	27.64	27.37	32.92	33.93	78.83	78.71	78.71	78.69	78.65	78.65	80.07	80.04	80.05	80.08	80.07	79.8	79.83	77.8	77.76	77.76	78.4	78.41	78.41	78.25	77.68	78.58	79.05	78.39	78.69	79.09	77.55	78.99	78.15	79.09
136	uvig_287240	1	73	40.68	40.75	39.56	41.13	40.47	40.19	44.75	47.6	36.03	38.2	37.05	30.56	27.42	29.97	36.86	34.81	80.75	80.58	80.58	80.56	80.52	80.52	79.64	79.61	79.59	79.64	79.65	79.68	79.82	80.65	80.6	80.61	80.2	80.21	80.21	80.1	79.7	81.24	81.02	81.17	81.28	79.91	79.29	80.9	81.14	80.89
137	NC_028760.1	1	93	40.76	39.82	38.75	40.48	40.3	40.25	42.82	41.87	35.75	36.85	33.74	32.92	29.91	30.16	33.42	35.19	79.45	79.28	79.28	79.2	79.22	79.22	81.31	81.28	81.3	81.31	81.33	80.59	80.62	78.24	78.18	78.2	79.03	79.02	79.02	78.96	78.63	80.49	80.98	79.09	79.32	78.39	78.62	79.59	79.05	79.57
138	OY978805.1	1	156	40.8	39.43	39.93	40.72	40.03	39.69	44.78	44.99	37.28	34.09	32.75	33.45	30.18	31.24	33.03	34.32	80.71	80.72	80.72	80.7	80.66	80.66	79.59	79.56	79.57	79.6	79.59	79.19	79.27	80.27	80.29	80.29	80.67	80.66	80.65	80.49	80.36	81.67	81.87	80.25	80.78	80.14	79.92	81.16	80.49	81.37
139	MT894005.1	1	195	40.32	38.53	38.83	39.39	38.7	38.08	46.01	42.97	34.1	35.23	34.09	41.17	30.91	31.34	38.37	37.61	82.05	81.88	81.88	81.86	81.82	81.82	80.34	80.3	80.31	80.33	80.34	80.26	80.29	82.31	82.31	82.31	83.29	83.28	83.28	83.04	82.62	82.15	82.76	81.66	81.6	82.4	81.97	81.92	80.97	82.04
140	OR532852.1	1	225	39.98	38.29	38.96	39.11	38.82	39.36	48.61	42	32.65	38.29	35.89	32.72	29.99	33.29	43.32	40.38	82.55	82.36	82.36	82.35	82.3	82.3	80.7	80.67	80.69	80.69	80.7	80.72	80.79	82.55	82.49	82.5	83.48	83.48	83.47	83.33	82.24	81.25	81.41	82.36	81.87	81.48	81.04	83.33	82.63	82.27
141	OQ622006.1	1	67	39.18	38.44	37.89	39.01	38.95	38.25	42.91	41.71	35.93	34.41	29.97	35.66	33.04	29.49	32.68	35.62	79.97	80.03	80.03	80.01	79.97	79.97	81.58	81.54	81.58	81.57	81.57	81.9	81.95	80.79	80.77	80.81	81.03	81.02	81.02	80.67	81.13	81.4	81.17	79.88	80.1	79.65	80.76	80.8	80.12	80.54
142	uvig_394929	1	117	38.06	37	37.31	38.25	37.31	37.55	44.5	41.44	35.24	34.67	33.41	33.05	31.78	28.35	34.85	36.98	79.38	79.21	79.21	79.15	79.15	79.19	82.18	82.16	82.19	82.2	82.2	82.11	82.14	83.45	83.36	83.4	83.11	83.09	83.1	82.84	82.61	82.41	81.86	82.66	81.76	82.65	82.43	80.81	82.6	82.56
143	ON602741.1	1	32	39.23	38.8	38.75	39.44	38.86	39.28	45.4	46.47	36.13	37.83	34.57	34.85	29.99	30.31	37.2	35.27	82.12	82.06	82.06	82.05	82	82	83.14	83.11	83.14	83.16	83.15	82.87	82.9	82.33	82.3	82.34	83.17	83.16	83.16	83.12	82.92	81.63	82.84	81.94	83.2	81.63	82.41	82.3	81.57	82.35
144	OP617742.1	1	49	39.59	37.84	38.33	38.69	37.96	38.11	44.18	47.17	36.3	39.47	34.65	34.58	29.64	29.42	36.5	34.22	82.02	82.01	82.01	82	81.95	81.95	84.07	84.04	84.06	84.08	84.05	84.13	84.16	82.6	82.62	82.61	82.21	82.2	82.2	82.12	81.92	82.45	82.75	82.57	81.74	81.65	81.37	83.09	83.29	82.57
145	PQ337356.1	1	81	39.09	39.07	38.92	39.43	38.6	38.86	44.97	45.84	36.99	37.81	33.8	33.38	30.63	28.86	34.97	35.36	81.62	81.61	81.62	81.61	81.55	81.55	83.23	83.25	83.22	83.22	83.21	83.51	83.55	81.33	81.31	81.33	81.81	81.8	81.8	81.63	81.75	83.37	83.66	81.54	81.55	81.71	81.06	82.65	81.98	82.32
146	ON489264.2	1	78	36.77	35.16	35.27	36.78	36.43	36.78	42.89	42.02	34.02	36.71	33.04	32.8	29.44	27.45	37.73	34.1	81.4	81.34	81.34	81.32	81.28	81.28	81.97	82	81.97	81.96	81.97	82.32	82.35	82.3	82.22	82.26	83.35	83.34	83.34	83.14	82.34	78.95	80.82	80.89	81.13	80.34	80.99	82.37	81.64	81.68
147	MZ571834.1	1	220	40.42	39.72	39.55	40.31	39.84	39.93	43.31	42.2	37.28	38.01	33.85	33.69	30.5	30.54	36.17	36.84	82.74	82.65	82.66	82.6	82.59	82.59	83.97	84	83.96	83.97	83.98	83.26	83.29	81.68	81.64	81.64	82.78	82.77	82.77	83.11	82	81.23	81.82	81.95	83	81.44	81.57	84.11	83.36	83.71
148	OR532891.1	1	171	40.19	39.12	39.47	39.67	39.11	39.76	43.28	42.55	37.55	37.11	33.81	36.5	31.09	30.52	36.67	36.95	82.75	82.57	82.57	82.52	82.51	82.51	84	83.97	83.99	83.99	84	82.41	82.44	82.68	82.7	82.69	83.81	83.81	83.81	83.76	83.09	81.17	82.13	82.17	82.65	81.65	82.75	83.12	82.27	83.14
149	NC_029099.1	1	152	39.96	40.68	40.39	41.11	40.24	40.31	49.46	45.65	37.08	35.91	38.33	33.62	30.63	32.32	40.34	41.22	83.92	83.75	83.75	83.73	83.68	83.68	82.97	82.94	82.98	82.97	82.98	82.24	82.27	84.99	84.99	85	85.77	85.77	85.77	86.07	85.04	83.11	82.88	83.29	84.19	82.7	85.51	85.53	84.66	84.45
150	OL744213.1	1	164	39.79	38.77	38.97	39.69	39.4	39.14	47.92	47.68	36.64	37.61	36.53	32.68	30.11	31.87	41.04	41.98	84.84	84.79	84.8	84.78	84.73	84.73	83.12	83.14	83.12	83.11	83.12	82.23	82.26	85.02	85.1	85.1	85.87	85.86	85.86	85.79	84.69	83.68	84.03	84.36	85.42	84.87	85.49	84.95	84.29	84.93
151	OR532836.1	1	107	40	38.9	39.43	40.07	39.78	39.88	45.27	50.04	37.08	37.51	38.88	34.19	31.09	29.3	34.74	37.33	82.28	82.27	82.27	82.2	82.2	82.2	84.67	84.62	84.63	84.67	84.68	83.86	83.89	83.4	83.39	83.38	82.59	82.58	82.58	82.56	82.46	83.3	82.52	82.88	82.14	81.86	82.08	82.38	82.6	82.85
152	PP973870.1	1	24	39.44	39.31	38.8	38.73	39.18	39.42	46.48	51.01	35.97	36.81	39.3	33.62	30.99	31.43	38.67	39.87	83.92	83.93	83.93	83.9	83.86	83.86	82.99	82.94	82.97	82.99	82.93	83.12	83.15	84.96	84.94	84.94	84.54	84.53	84.53	84.19	84.15	84.38	84.18	84.65	84.63	83.58	84.24	84.1	84.27	84.45
153	uvig_224277	1	24	39.39	39	39.04	40.37	39.97	39.82	46.4	49.35	36.4	36.97	39.21	33.46	30.58	31.88	38.79	41.14	83.84	83.85	83.85	83.82	83.78	83.78	82.9	82.85	82.89	82.9	82.89	82.96	83.06	84.88	84.86	84.86	84.29	84.29	84.29	84.06	84.19	84.22	84.1	84.54	83.64	83.99	84.24	84.01	84.11	84.37
154	OR532873.1	1	55	38.51	38.65	39.03	39.67	39.31	39.45	48.68	48.44	36.67	37.84	37.37	35.87	30.91	31.9	42.04	39.87	84.88	84.86	84.86	84.85	84.79	84.79	83.76	83.71	83.74	83.74	83.76	84.28	84.35	87.5	87.49	87.49	87.03	87.03	87.03	86.64	86.11	84.88	84.69	85.58	84.62	85.39	84.6	86.02	86.19	85.5
155	OR532879.1	1	102	40.02	40.23	39.46	40.67	40.26	40.93	48.03	47.52	37.3	37.64	38.13	33.75	30.71	32.96	40.15	39.5	85.27	85.24	85.24	85.22	85.18	85.18	83.08	83.04	83.07	83.08	83.06	83.31	83.39	85.82	85.8	85.8	86.43	86.42	86.42	86	85.64	85.6	86.54	84.79	85.03	84.38	86.07	85.36	84.23	85.65
156	OY978792.1	1	172	38.68	38.73	39.08	39.27	38.97	39.18	48.41	46.68	36.56	36.09	34.06	35.6	30.15	32.01	39	39.81	83.25	83.12	83.12	83.1	83.06	83.06	81.69	81.66	81.7	81.69	81.7	81.63	81.7	84.02	84.01	84.02	84.59	84.58	84.58	84.52	83.72	84.14	83.96	83.17	83.26	82.58	84.68	83.81	83.06	83.76
157	ON602735.1	1	179	38.7	37.94	36.62	38.68	37.83	38.08	47.86	46.89	36.37	36.58	35.11	37.14	30.15	32.35	38.17	37.56	84.23	84.18	84.18	84.15	84.12	84.12	83.89	83.92	83.85	83.89	83.9	83.62	83.69	84.43	84.44	84.44	83.78	83.77	83.77	83.61	83.55	85.3	85.11	85	84.2	84.05	83.66	84.31	84.42	84.66
158	OP558004.1	1	122	39.79	38.34	37.98	39.27	38.65	38.88	50.75	44.27	37.34	34.88	35.24	36.92	29.94	32.58	40.08	38.47	83.75	83.71	83.71	83.63	83.64	83.64	81.55	81.58	81.55	81.55	81.56	81.86	81.94	83.84	83.85	83.85	84.61	84.6	84.6	84.46	84.16	83.51	84.49	83.27	83.78	83.45	84.13	84.03	83.25	84.24
159	OR532861.1	1	184	37.08	36.87	37.15	38.03	37.69	38.31	49.15	45.41	37.03	36.8	34.35	35.5	30.68	30.51	36.25	36.42	84.01	83.98	83.99	83.98	83.92	83.92	82.76	82.71	82.73	82.73	82.73	82.63	82.63	83.01	82.99	82.99	83.47	83.46	83.46	83.15	83.46	85.37	85.06	83.56	83.49	84.36	82.72	84.16	82.97	84.63
160	NC_049845.1	1	125	37.84	38.73	39.11	39.82	39.05	39.27	48.62	46.84	36.43	38.21	35.64	32.78	27.59	32.72	39.68	38.05	84.19	84.01	84.01	84	83.94	83.94	83.58	83.55	83.58	83.57	83.59	83.77	83.84	83.91	83.86	83.86	83.96	83.95	83.95	83.89	83.45	85.12	85.96	84.99	84.06	83.98	83.16	84.32	84.27	84.48
161	PP235089.1	1	223	39.02	38.67	38.96	38.05	38.61	38.6	48.35	48.23	37.22	35.19	33.41	36.92	30.81	33.01	37.44	35.92	83.72	83.58	83.58	83.57	83.52	83.52	83.54	83.5	83.53	83.55	83.55	84.41	84.49	84.6	84.64	84.64	84.21	84.21	84.21	84.05	83.92	84.95	84.27	84.32	83.44	83.85	82.94	84.75	85.07	84.46
162	SAMEA2737768_a1_ct34917	1	28	38.51	38.26	37.58	38.83	38.63	38.89	48.34	45.67	36.6	37.63	36.52	33.27	32.04	32.2	39.26	38.27	84.52	84.51	84.51	84.47	84.45	84.45	83.6	83.62	83.66	83.6	83.61	83.72	83.75	84.86	84.87	84.87	84.78	84.78	84.78	84.76	84.32	83.78	83.95	84.8	84.45	83.38	83.35	85.66	85.45	84.56
163	uvig_132550	1	28	38.4	37.86	37.66	38.64	38.32	38.6	48.3	45.71	36.65	37.68	36.57	33.24	32.01	32.17	39.23	38.24	84.53	84.52	84.52	84.48	84.45	84.45	83.61	83.63	83.67	83.6	83.62	83.72	83.75	84.87	84.87	84.88	84.79	84.79	84.79	84.77	84.33	83.79	83.95	84.8	84.46	83.38	83.36	85.67	85.45	84.56
164	OR896857.1	1	100	40.67	38.47	38.83	39.65	38.81	39.29	46.24	45.21	36.72	40.8	35.92	32.7	29.43	30.44	36.96	39.76	84.05	83.89	83.89	83.82	83.82	83.82	86.69	86.71	86.69	86.68	86.69	84.3	84.33	83.08	83.05	83.06	83.45	83.44	83.44	83.88	82.71	82.9	83.39	83.95	84.43	83.29	83.9	84.3	83.84	84.42
165	PQ337357.1	1	35	39.67	39.88	39.53	40.27	40.03	40.21	48.2	46.44	37.03	38.19	36.07	33.98	32.71	32.15	39.48	39.42	86.03	85.86	85.86	85.8	85.8	85.8	84.06	84.03	84.05	84.07	84.07	83.39	83.4	84.95	84.93	84.93	86.08	86.07	86.07	85.77	85.33	84.29	85.29	85.34	85.55	84.74	85.06	86.38	85.24	85.96
166	PQ358943.1	1	121	39.32	39.59	38.92	39.74	39.43	39.54	48.98	47.59	36.28	35.56	35.31	34.13	32.37	32.2	39.32	39.05	83.77	83.61	83.61	83.55	83.54	83.54	82.86	82.82	82.85	82.86	82.85	82.55	82.7	85.46	85.45	85.45	84.96	84.95	84.95	84.77	84.13	85.04	84.42	84.29	83.59	83	84.35	84.32	84.39	84.11
167	PP341282.1	1	139	39.38	39.25	39.04	40.23	39.33	39.37	50.69	42.13	32.57	37.66	35.78	36.95	29.31	32.56	40.53	39.13	83.04	82.95	82.95	82.89	82.89	82.89	81.83	81.8	81.83	81.82	81.84	81.72	81.79	82.9	82.85	82.85	83.62	83.61	83.61	83.65	83.67	81.8	82.9	82.85	83.31	83.48	82.03	84.6	84.08	83.62
168	OM032871.1	1	180	41.65	40.62	40.48	41.66	41.03	41.24	46.1	43	40.13	31.22	29.86	35.79	32.61	34.78	35.38	36.97	83.31	83.22	83.22	83.14	83.15	83.15	81.88	81.84	81.87	81.89	81.88	81.21	81.3	83.93	83.88	83.88	84.81	84.81	84.8	84.84	83.63	82.61	82.31	82.6	83.48	82	82.85	84.95	84.15	84
169	uvig_574399	1	182	41.37	40.54	40.83	41.96	40.39	40.32	47.65	45.61	38.45	34.34	32.82	35.66	30.23	33.52	37.23	41.25	84.76	84.66	84.66	84.61	84.6	84.6	83.13	83.1	83.13	83.12	83.13	82.83	82.86	84.94	84.89	84.89	85.52	85.52	85.51	85.42	85.08	83.6	84.19	84.09	84.93	83.56	83.52	86.55	85.77	85.41
170	NC_048126.1	1	37	38.95	37.93	38.11	39.02	38.91	39.17	45.49	48.14	36.46	34.9	33.83	33.49	30.49	31.44	36.82	39.83	82.9	82.84	82.84	82.82	82.77	82.77	81.53	81.5	81.51	81.54	81.51	80.42	80.55	83.25	83.25	83.26	83.94	83.93	83.93	83.56	83.72	82.25	82.44	82.39	83.67	82.88	84.36	82.99	81.99	83.45
171	OR532813.1	1	50	41.08	40.93	40.82	41.87	40.7	41.08	45.89	47.9	39.85	31.07	31.49	35.64	32.81	33.17	32.83	35.8	83.52	83.51	83.51	83.49	83.44	83.44	82.18	82.14	82.16	82.19	82.15	81.78	81.85	83.64	83.63	83.63	84.02	84.01	84.01	83.6	83.58	83.83	84.03	82.9	83.26	82.91	82.77	83.53	82.7	84.07
172	MZ571831.1	1	36	40.01	39.8	39.56	39.9	39.38	39.56	46.67	45.91	37.18	34.73	36.39	34.77	32.9	31.37	35.88	37.99	83.99	83.94	83.94	83.92	83.87	83.87	82.91	82.88	82.91	82.92	82.94	82.55	82.62	83.5	83.5	83.5	83.86	83.85	83.85	83.9	84.42	83.77	84	83.29	84.62	83.15	83.22	85.12	84.2	84.49
173	uvig_223573	1	82	40.42	40.79	40.95	41.55	40.99	40.28	47.12	45.63	36.45	36.64	34.77	32.7	29.67	32.02	37.92	37.03	83.39	83.31	83.31	83.3	83.24	83.24	82.07	82.04	82.05	82.06	82.07	82.14	82.29	82.97	82.97	82.97	83.65	83.65	83.65	83.39	82.95	83.25	83.63	82.98	83.24	82.25	81.95	83.98	83.17	83.55
174	OY979481.1	1	194	39.4	40.06	38.9	40.02	39.72	40.49	47.67	44.32	38.01	33.1	32.15	36.39	31.2	33.48	34.89	38.55	83.13	83.05	83.05	82.99	82.99	82.99	81.88	81.84	81.88	81.87	81.88	81.83	81.89	82.22	82.22	82.22	82.82	82.81	82.81	83.09	82.72	83.78	83.5	82.63	83.92	81.95	82.71	83.87	83.11	83.98
175	PQ519586.1	1	126	39.05	39.38	39.2	39.81	38.03	38.89	45.98	44.91	37	34.15	35	34.64	31.3	32.56	36.77	35.8	82.62	82.51	82.51	82.49	82.45	82.45	81.17	81.2	81.15	81.18	81.16	81.62	81.68	82.85	82.83	82.84	83.1	83.09	83.09	83.28	82.86	82.9	82.74	82.19	82.3	81.7	81.83	83.91	83.09	83.11
176	OL744210.1	1	96	39.35	38.58	38.8	39.41	39.18	39.13	46.45	46.44	36	38.55	35.77	33.14	30.07	32.51	39.15	38.4	85.08	85.02	85.02	85	84.95	84.95	83.06	83.08	83.05	83.06	83.06	82.67	82.7	83.72	83.69	83.69	84.67	84.66	84.66	84.34	84.38	83.79	84.79	84.72	86	84.39	83.88	85.34	84.29	85.77
177	uvig_437383	1	63	40.03	38.96	39.62	39.91	39.91	39.37	46.28	46.82	36.02	35.33	36.36	33.93	30.54	31.07	37.44	38.93	83.58	83.57	83.58	83.52	83.51	83.51	83.12	83.11	83.08	83.12	83.09	82.64	82.72	83.87	83.88	83.89	83.23	83.23	83.22	82.92	82.75	84.4	83.89	83.92	84.28	82.93	82.33	83.66	83.85	83.7
178	OY979469.1	1	192	38.78	38.45	38.6	38.97	39.22	39.48	49.13	46.75	35.72	35.12	33.53	32.26	29.48	32.18	37.41	39.52	81.46	81.29	81.29	81.25	81.22	81.22	81.18	81.15	81.18	81.18	81.18	81.17	81.3	82.24	82.19	82.19	82	81.99	81.99	82.2	81.93	82.82	81.45	82.04	82.28	80.43	81.39	82.68	82.61	81.92
179	SAMEA2737751_a1_ct5309	1	75	38.87	38.05	38.82	38.66	37.94	38.04	44.44	47.69	35.22	34.74	33.82	32.81	30.34	30.36	36.3	36.96	82.34	82.31	82.31	82.31	82.25	82.25	81.96	81.97	81.93	81.96	81.97	80.79	80.85	82.28	82.3	82.3	81.93	81.92	81.92	81.67	81.3	82.34	81.79	82.62	82.97	81.64	81.77	82.57	82.57	82.43
180	OY979420.1	1	222	38.64	38.76	39.4	39.41	37.93	39.41	49.47	45.14	37.55	35.87	33.4	41.63	31.29	32.93	39.5	40.38	84.75	84.58	84.58	84.56	84.51	84.51	83.1	83.07	83.1	83.09	83.09	83.28	83.31	85.15	85.16	85.16	85.79	85.79	85.79	85.24	85.16	84.32	84.39	84.41	84.66	83.85	84.56	85.94	85.21	85.42
181	OY978817.1	1	175	39.02	39.04	38.42	39.26	39.01	39.27	47.12	47.99	36.22	37.42	35.32	43.26	30.78	31.67	37.87	37.99	84.21	84.03	84.04	84.02	83.97	83.97	84.07	84.04	84.06	84.07	84.08	83.01	83.1	84.63	84.64	84.64	84.28	84.28	84.27	84.07	84.43	85.36	84.72	84.7	84.21	83.45	83.65	84.94	84.94	84.42
182	PQ553208.1	1	159	39.32	38.18	38.27	39.68	38.15	39.31	47.06	47.84	37.54	38.22	35.44	44.26	30.82	31.74	37.99	39.27	85.45	85.27	85.27	85.25	85.2	85.2	84.44	84.41	84.43	84.43	84.45	83.28	83.37	84.74	84.75	84.75	85.44	85.43	85.43	85.48	85.59	85.12	85.26	84.8	85.58	84.3	85.01	86.43	85.42	85.61
183	OX335381.1	1	21	39.31	39.72	39.62	39.87	39.01	39.61	49.51	48.67	36.72	38.92	37.01	41.66	31.26	32.61	43.17	39.24	86.44	86.26	86.26	86.24	86.19	86.19	85.71	85.67	85.7	85.7	85.71	85.37	85.4	88.15	88.15	88.16	88.27	88.27	88.27	88.02	87.37	86.24	85.93	86.71	86.15	85.38	86.89	87.65	87.75	86.61
184	OX335383.1	1	21	39.28	39.7	39.6	39.85	38.98	39.58	49.57	48.62	36.64	38.97	37.05	41.69	31.26	32.65	43.22	39.29	86.41	86.23	86.23	86.21	86.16	86.16	85.67	85.64	85.67	85.67	85.68	85.34	85.37	88.12	88.12	88.12	88.24	88.24	88.24	87.99	87.34	86.21	85.9	86.68	86.13	85.35	86.87	87.62	87.72	86.59
185	OR532899.1	1	165	39.65	39.2	39.09	40.27	39.96	40	49.26	48.36	36.96	37.79	35.89	41.55	31.72	33.28	40.66	38.82	86.33	86.15	86.15	86.14	86.08	86.08	85.66	85.63	85.65	85.67	85.67	85.31	85.34	88.37	88.37	88.37	87.83	87.82	87.82	87.11	86.67	87.07	86.76	86.71	85.87	85.16	85.85	86.02	86.24	86.27
186	NC_055956.1	1	203	39.04	38.63	39.03	39.79	38.92	39.25	49.22	46.17	37.18	39.08	36.99	41.42	31.1	32.67	42.16	40.97	86.63	86.45	86.45	86.44	86.38	86.38	85.11	85.08	85.11	85.11	85.11	83.77	83.8	86.89	86.89	86.89	87.94	87.93	87.93	87.32	87.03	85.16	86.3	86.27	86.6	85.75	87.39	86.64	86.05	86.88
187	OR532844.1	1	153	39.69	39.13	39.04	40.24	39.57	40.25	48.69	46.72	37.67	39.42	36.46	40.97	30.82	33.06	42.38	40.63	88.17	87.99	87.99	87.97	87.92	87.92	85.88	85.85	85.89	85.88	85.89	85.18	85.21	87.92	87.93	87.93	89.19	89.19	89.19	88.65	87.9	85.71	87.74	87.44	87.73	86.84	88.44	87.84	86.98	88.07
188	OW251746.1	1	135	39.66	39.28	38.41	40.02	39.43	39.86	44.35	44.81	39.12	34.98	32.13	46.6	32.02	34.36	36.88	34.75	85.49	85.44	85.45	85.44	85.38	85.38	83.64	83.71	83.67	83.65	83.64	83.06	83.16	85.21	85.2	85.2	86.17	86.16	86.16	85.94	85.8	84.53	85.04	85.11	85.45	84.57	85.21	86.02	85.3	85.87
189	OR532795.1	1	204	39.24	37.8	38.24	38.9	38.12	38.77	48.65	46.98	37.48	36.69	36.22	45.6	29.73	32.07	39.46	38.91	84.4	84.3	84.31	84.29	84.24	84.24	83.37	83.34	83.34	83.36	83.37	82.78	82.86	85.11	85.1	85.1	85.7	85.71	85.71	85.34	85.09	84.56	85.1	84.17	84.63	84.92	84.6	84.74	83.85	84.76
190	NC_048162.1	1	69	39.99	39.96	39.68	40.84	40.13	39.97	49.42	48.47	36.68	36.64	35.56	43.48	30.86	32.59	41.57	37.96	85.76	85.58	85.58	85.57	85.52	85.52	83.59	83.57	83.59	83.59	83.59	84.4	84.49	86.9	86.9	86.9	87.81	87.81	87.8	87.27	86.8	85.36	86.04	85.03	85.96	84.51	85.73	86.65	85.71	85.8
191	OP267563.1	1	141	39.49	38.62	39.14	39.8	38.89	39.37	49.39	48.04	37.61	35.82	34.92	46.31	31.06	32.02	39.81	39.03	84.81	84.63	84.63	84.61	84.56	84.56	82.82	82.79	82.8	82.82	82.83	83.83	83.9	86.29	86.29	86.29	86.94	86.93	86.93	86.56	86.01	85.56	85.34	84.15	84.62	84.92	85.03	85.86	84.96	85.2
192	OX335393.1	1	22	39.44	39.03	38.85	39.86	39.74	39.73	48.19	46.83	37.08	38.14	36.53	43.53	30.88	32.46	41.64	39.33	86.23	86.05	86.05	86.03	85.98	85.98	84.33	84.35	84.38	84.32	84.33	83.46	83.46	86.06	86.07	86.08	87.01	87.01	87	86.83	86.14	85.58	86.47	85.61	86.2	85.52	86.46	86.42	85.43	86.28
193	OX335417.1	1	22	39.37	38.97	38.78	39.8	39.66	39.65	48.14	46.84	37.1	38.07	36.55	43.54	30.89	32.47	41.58	39.34	86.2	86.02	86.02	86	85.95	85.95	84.29	84.32	84.35	84.29	84.3	83.43	83.43	86.02	86.03	86.04	86.98	86.98	86.97	86.8	86.16	85.55	86.44	85.58	86.17	85.49	86.43	86.39	85.4	86.25
194	MW672037.1	1	201	40.04	39.98	39.56	40.31	40.22	40.56	47.33	46.12	36.94	40.34	36.76	42.82	30	32.43	41.09	40.52	88.51	88.32	88.33	88.32	88.26	88.26	87.13	87.1	87.14	87.13	87.15	85.78	85.67	86.35	86.35	86.35	87.52	87.52	87.52	87.72	86.59	85.89	86.92	87.91	88.2	87.41	88.45	88.52	87.71	89.15
195	OM938992.1	1	187	39.92	38.62	39.24	39.06	39.78	39.79	48.62	46.12	37.43	40.03	36.01	44.18	31.29	33.16	42.39	39.06	87.2	87.02	87.02	87.01	86.95	86.95	85.66	85.63	85.66	85.67	85.67	84.28	84.35	87.05	87.05	87.05	88.12	88.12	88.12	88.25	87.47	86.16	86.57	86.36	87.83	85.86	87.37	88.12	87.12	87.44
196	OP413832.1	1	64	39.87	39.36	39.03	40.31	39.18	39.46	45.79	47.7	36.63	41.57	36.81	34.01	32.21	30.59	38.66	37.58	85.97	86.02	86.02	86.01	85.95	85.95	87.06	87.02	87.04	87.05	87.06	85.52	85.55	85.22	85.2	85.22	85.72	85.71	85.71	85.37	84.91	84.72	85.52	85.86	87.15	85.04	84.78	86.41	85.88	86.38
197	uvig_130754	1	190	40.29	39.9	40.11	39.97	39.82	40.22	45.01	47.18	37.91	42.64	38.01	34.88	32.13	29.31	38.41	37.77	86.88	86.92	86.92	86.91	86.85	86.85	88.01	87.95	87.98	87.98	87.97	86.96	86.99	85.47	85.48	85.47	86.48	86.48	86.48	86.12	85.81	85.34	86.2	86.61	87.11	86.41	85.36	87.18	86.27	87.1
198	OM065843.1	1	154	39.77	38.87	38.43	40.15	39.63	39.95	46.26	46.75	37.67	43.89	37.2	33.97	31.15	31.23	39.74	38.15	86.57	86.52	86.52	86.51	86.46	86.46	88.51	88.5	88.53	88.53	88.54	86.34	86.37	85.06	85.05	85.05	86.15	86.14	86.14	86.54	85.64	85.06	85.96	85.65	86.91	85.12	85.98	87.21	86.55	86.93
199	uvig_369684	1	232	40.35	40.48	40.16	41.46	40.51	39.7	46.09	47.33	37.13	42.43	36.8	37.12	30.83	30.6	38.98	37.15	86.24	86.12	86.12	86.1	86.05	86.05	87.2	87.17	87.18	87.2	87.21	85.96	85.99	84.84	84.75	84.79	85.87	85.87	85.86	85.72	84.77	84.93	85.64	85.68	85.95	85.01	85.23	86.1	85.08	86.28
200	Zuo_2017	1	103	38.04	37.73	38.44	38.72	37.77	37.46	41.7	45.31	33.83	36.61	33.5	36.34	37.95	26.3	35.18	33.77	85.77	85.83	85.83	85.82	85.84	85.81	88.48	88.44	88.46	88.46	88.45	86.81	86.85	85.86	85.88	85.88	85.37	85.36	85.36	85.2	84.91	84.47	84.21	84.92	84.64	83.91	84.85	86.07	85.08	85.04
201	MZ398242.1	1	217	39.86	39.48	39.81	40.94	40.22	40.49	45.42	47.17	36.54	39.75	36.55	33.11	30.24	30.62	37.89	37.06	84.2	84.2	84.2	84.15	84.13	84.13	84.97	84.94	84.97	84.99	84.98	83.58	83.61	83.14	83.14	83.16	83.89	83.88	83.88	83.85	83.15	82.75	83.82	83.64	85.07	83.15	83.47	84.49	83.39	84.37
202	PP836963.1	1	147	39.26	38.28	38.72	39.02	38.23	38.49	45.09	45.28	36.15	41.24	36.67	33.82	31.99	29.08	38.9	38.16	85.14	84.97	84.97	84.95	84.9	84.9	85.81	85.78	85.78	85.81	85.82	85.36	85.39	84.03	83.94	83.98	85.34	85.33	85.33	85.26	84.39	83.5	84.12	84.3	84.74	84.74	83.37	85.61	84.76	85
203	CAVLHI020000002.1	1	57	39.11	38.97	38.51	39.9	39.06	38.7	48.21	48.48	36.66	37.94	35.03	35.16	30.34	30.7	38.12	36.63	82.39	82.22	82.22	82.21	82.15	82.15	84.5	84.47	84.49	84.49	84.51	84.54	84.57	84.47	84.46	84.48	84.23	84.23	84.23	83.87	83.59	84.18	82.98	82.91	82.28	81.45	83	83.37	83.28	83.08
204	MZ571833.1	1	181	39.95	38.05	38.68	39.65	39.82	40	46.36	47.54	37.36	40.93	37.06	33.64	30.27	31	39.72	37.23	84.39	84.34	84.34	84.33	84.28	84.28	85.76	85.75	85.79	85.78	85.8	84.38	84.41	84.72	84.63	84.67	85.3	85.3	85.3	85.35	84.22	83.17	83.96	84.13	84.31	83.56	84.79	84.48	83.89	84.62
205	NC_049848.1	1	206	39.21	38.73	38.81	40.02	39.07	39.36	47.11	45.91	36.89	41.85	37.1	33.67	29.62	30.19	39.34	37.6	85.33	85.15	85.15	85.14	85.08	85.08	85.58	85.61	85.57	85.58	85.59	85.35	85.38	84.67	84.66	84.68	85.68	85.69	85.69	85.4	84.35	84.32	84.85	84.73	84.89	84.61	83.74	85.96	85.32	85.62
206	OL674249.1	1	62	39.74	38.98	38.55	39.64	39.3	39.6	46.14	46.37	37.1	41.43	35.63	33.88	30.2	29.81	37.81	35.5	83.75	83.75	83.75	83.74	83.69	83.69	84.8	84.77	84.79	84.8	84.81	85.11	85.14	83.36	83.34	83.35	84.2	84.2	84.2	83.92	83.38	84.22	84.92	83.44	83.51	83.03	82.87	84.57	83.94	84.21
207	OM938991.1	1	12	39.17	39.01	39.24	39.75	39.15	39.56	49.67	48.07	36.99	40.48	37.49	35.17	29.12	33	41.74	40.06	87.44	87.25	87.25	87.24	87.18	87.18	87.09	87.06	87.1	87.09	87.1	85.5	85.57	87.12	87.07	87.07	87.05	87.05	87.05	87.35	86.06	86.84	86.82	87.68	87.54	87.47	86.42	87.92	88.62	87.77
208	OY978856.1	1	12	38.82	37.99	38.39	39.06	38.53	39.21	49.81	47.04	36.49	39.87	36.7	35.06	29.65	32.8	41.55	39.81	86.28	86.09	86.09	86.08	86.03	86.03	85.72	85.69	85.71	85.71	85.72	84.42	84.49	86.07	86.02	86.02	85.99	85.98	85.98	86.24	85.02	86.04	85.43	86.57	86.44	84.91	85.26	86.74	87.23	86.39
209	PP802986.1	1	214	39.66	39.01	39.05	40.65	39.22	39.54	48.04	47.29	36.7	39.24	37.59	34.97	29.73	32.74	40.45	40.97	85.77	85.58	85.58	85.51	85.51	85.51	85.67	85.7	85.73	85.68	85.66	84.18	84.25	85.58	85.53	85.53	85.55	85.54	85.54	85.87	84.8	85.59	85.28	86.2	86.27	84.6	85.85	86.27	86.41	86.06
210	OM687893.1	1	11	39.84	39.24	39.48	40.16	39.29	39.67	49.44	48.45	36.77	38.57	38.41	35.05	29.9	32.88	40.7	41.13	85.3	85.12	85.12	85.04	85.05	85.05	84.83	84.8	84.83	84.83	84.83	84.4	84.49	85.7	85.65	85.65	85.59	85.59	85.59	85.94	85.2	86.28	85.52	85.67	85.47	84.05	85.91	85.79	86.48	85.6
211	OQ031071.1	1	11	39.61	39.4	39.77	40.21	39.44	39.6	49.25	48.47	36.79	38.55	38.55	35.07	29.91	32.84	40.35	40.75	85.12	84.94	84.94	84.86	84.87	84.87	84.64	84.61	84.63	84.64	84.64	84.2	84.3	85.6	85.54	85.55	85.4	85.39	85.39	85.71	85.04	86.06	85.32	85.49	85.27	83.85	85.67	85.61	86.29	85.42
212	OM964875.1	1	127	39.55	38.85	39.11	40	39.71	39.59	48.56	48	36.28	39.33	36.33	32.43	29.51	32.48	42.21	39.31	88.89	88.7	88.7	88.69	88.63	88.63	88.65	88.67	88.71	88.69	88.7	87.8	87.89	90.29	90.24	90.24	89.68	89.68	89.68	89.62	88.82	88.36	88.34	89.33	89.01	87.82	88.23	90.98	91.21	89.46
213	OY979433.1	1	123	39.14	39.44	38.84	40.28	39.16	39.36	46.86	48.44	36.68	39.28	36.36	32.8	29.46	32.98	40.27	38.87	88.62	88.43	88.43	88.42	88.36	88.36	87.59	87.6	87.64	87.63	87.64	87.17	87.26	88.74	88.68	88.69	88.49	88.49	88.49	88.27	87.93	87.93	88.54	89.42	88.35	87.81	87.73	88.82	89.04	88.95
214	PQ337355.1	1	133	39.84	39.43	39.96	40.49	40.08	40.18	47.86	47.33	37.48	38.67	36.45	36.51	31.81	32.99	40.43	38.59	87.59	87.62	87.62	87.61	87.55	87.55	85.86	85.81	85.83	85.83	85.84	85.78	85.85	86.67	86.67	86.67	87.51	87.5	87.5	87.12	86.85	86.93	88.11	87.06	87.96	86.45	87.39	88.29	87.46	88.38
215	OR532798.1	1	92	39.54	38.84	38	39.5	39.14	39.84	47.79	46.12	36.74	37.78	36.3	38.43	30.86	32.57	39.37	38.68	86.39	86.21	86.21	86.2	86.14	86.14	84.64	84.67	84.69	84.63	84.64	83.7	83.71	85.53	85.54	85.54	86.47	86.47	86.47	86	85.43	86.46	86.86	85.85	85.98	85.76	85.35	86.35	85.4	86.38
216	PQ505477.1	1	209	39.45	38.22	39.11	39.21	38.41	39.17	48.52	47.71	37.33	37.48	36.84	36.81	31.2	31.2	42.14	39.13	86.41	86.41	86.41	86.4	86.34	86.34	84.42	84.39	84.41	84.41	84.39	84.7	84.77	87.53	87.51	87.51	88.41	88.4	88.4	88.16	87.52	85.79	87.06	86.24	86.19	86.63	86.96	87.74	87.07	86.79
217	uvig_314355	1	42	39.13	38.6	38.2	39.7	38.98	39.22	48.71	47.44	36.91	39.16	37.26	39.04	30.9	33.2	41.7	39.63	86.31	86.24	86.24	86.23	86.17	86.17	84.65	84.62	84.64	84.66	84.66	83.98	84.05	86.51	86.46	86.46	87.43	87.43	87.43	87.31	86.56	85.46	86.21	86.26	86.33	86.1	87.2	86.64	85.82	86.81
218	NC_049847.1	1	174	38.76	38.43	37.68	38.82	38.49	38.74	47.9	45.33	36.5	39.7	37	33.32	31.48	32.52	40.92	39.3	86.09	86.05	86.05	86.04	85.98	85.98	84.16	84.22	84.25	84.18	84.19	83.47	83.58	84.7	84.72	84.72	85.54	85.53	85.53	85.4	84.85	84.97	85.7	85.56	86.12	85.42	84.85	86.37	85.54	86.23
219	NC_028786.1	1	105	39.9	39.81	39.15	40.25	39.51	39.62	49.57	47.55	37.29	37.16	35.87	34.52	32.69	32.94	42.18	38.19	85.81	85.63	85.63	85.62	85.56	85.56	83.71	83.68	83.7	83.7	83.72	84.73	84.82	86.88	86.83	86.83	87.78	87.78	87.78	87.71	87.1	85.57	86.15	85.29	85.66	84.64	85.95	86.69	85.89	85.95
220	PP889487.1	1	98	39.71	38.06	39.1	39.4	38.78	39.48	47.17	48.48	36.89	38.68	36.6	34.11	32.75	31.76	41	39.55	86.28	86.26	86.26	86.24	86.19	86.19	83.98	83.95	83.97	83.99	83.98	83.32	83.35	86.13	86.14	86.14	87.01	87.01	87.01	86.74	85.95	84.59	85.53	85.33	86.8	85.82	85.97	86.15	85.05	86.34
221	uvig_219619	1	85	41.22	40.84	39.56	41.2	40.57	40.5	50.29	47.53	38.65	34.82	35.73	36.8	31.32	34.17	38.94	40.1	85.17	85.08	85.08	85.01	85.01	85.01	83.1	83.06	83.09	83.09	83.1	83.02	83.14	85.34	85.29	85.29	86.16	86.16	86.16	85.71	85.1	85.58	85.38	84.26	84.76	83.82	85.33	85.04	84.02	85.35
222	OY979435.1	1	208	40.3	39.9	39.43	39.59	38.99	39.1	49.17	47.76	37.6	37.11	36.27	33.91	30.66	33.28	41.3	38.28	84.85	84.67	84.67	84.65	84.61	84.61	83.41	83.38	83.4	83.42	83.41	84.07	84.14	85.26	85.21	85.21	85.93	85.93	85.93	85.9	85.2	84.79	85.07	84.49	84.91	84.06	84.96	86.26	85.23	85.07
223	KY575286.1	1	234	40.06	39.36	39.38	40.37	40.11	40.31	49.97	46.9	37.58	37.69	37.05	35.28	29.78	32.55	39.81	40.62	85.65	85.46	85.46	85.4	85.4	85.4	83.65	83.71	83.75	83.7	83.7	83.94	84.03	85.04	84.99	84.99	86.09	86.08	86.08	85.97	85.09	84.66	85.02	84.57	85.16	84.21	85.39	86.26	85.31	85.7
224	NC_049846.1	1	227	39.57	38.84	38.66	40.1	39.66	39.29	49.55	48.38	36.69	37.31	36.07	35.11	30.14	32.6	39.09	38.37	84.49	84.5	84.5	84.47	84.43	84.43	83.8	83.76	83.78	83.79	83.8	84.86	84.93	85.67	85.61	85.62	85.47	85.47	85.47	84.99	84.57	85.44	85.09	85.12	84.11	83.56	83.45	85.49	85.54	84.99
225	ON602750.1	1	198	39.24	38.24	38.02	39.29	38.18	38.34	49.1	47.51	36.44	37.55	35.63	35.35	30.09	32.18	41.6	38.64	84.68	84.61	84.61	84.6	84.54	84.54	84.76	84.73	84.74	84.75	84.76	83.77	83.86	87.14	87.16	87.16	86.91	86.91	86.91	86.55	85.99	84.69	84.4	85.29	84.84	83.78	84.83	86.34	86.62	85.33
226	OR492660.1	1	83	40.26	40.71	40.53	41.38	41.06	40.81	48.5	46.65	37.41	39.7	36.71	33.21	30.45	32.67	42.25	39.67	86.71	86.61	86.61	86.6	86.54	86.54	84.15	84.19	84.22	84.14	84.15	84.96	84.99	86.29	86.29	86.29	87.42	87.42	87.41	87.24	86.22	85.15	85.8	86.05	86.36	85.35	85.49	87.87	86.88	87.22
227	OK138555.1	1	9	41	40.27	40.02	41.2	40.24	40.34	49.81	47.14	37.51	40.41	39.19	34.21	30.66	33.21	42.75	42.03	88.25	88.06	88.07	88.05	88	88	86.08	86.05	86.07	86.07	86.08	85.09	85.12	87.15	87.09	87.09	88.38	88.38	88.38	88.21	87.17	86.45	87.4	87.26	87.41	86.76	86.91	87.96	86.93	88.05
228	OR700190.1	1	9	40.19	39.63	39.52	40.72	39.89	39.98	48.22	48.02	37.01	39.8	37.71	34.13	30.76	31.29	40.73	38.48	86.01	85.83	85.83	85.82	85.76	85.76	86.11	86.08	86.1	86.11	86.11	84.88	84.91	86.79	86.75	86.74	86.82	86.82	86.82	86.45	85.73	85.45	85.47	86.28	85.25	84.86	85.94	85.74	85.89	86.08
229	PP706156.1	1	228	40.47	39.35	39.5	40.09	40.06	39.93	39.62	38.94	32.76	28.09	32.32	28.46	27.97	27.92	30.12	35.62	75.58	75.51	75.51	75.48	75.45	75.48	74.54	74.6	74.61	74.64	74.59	75	75.12	77.87	77.82	77.82	77.66	77.67	77.67	78.13	77.57	76.91	77.24	77.38	77.38	77.77	77.7	76.91	77.97	77.83
230	MW021764.1	1	224	39.06	39.3	39.24	40.02	39.2	38.84	41.87	38.96	31.2	29.31	31.84	28.85	27.89	28.09	31.2	32.97	74.31	74.24	74.24	74.22	74.19	74.22	74.23	74.29	74.3	74.33	74.31	74.17	74.3	77.12	77.07	77.08	77.17	77.17	77.18	78.02	77.14	76	76.22	76.39	76.1	77.11	77.45	75.87	76.74	76.7
231	NC_049834.1	1	4	40.34	38.56	39.18	39.79	39.08	38.99	38.82	39.51	30.51	30.23	33.21	29.09	28.69	25.38	29.94	32.83	74.73	74.66	74.66	74.61	74.61	74.64	74.55	74.61	74.62	74.65	74.62	75.5	75.56	76.49	76.44	76.44	76.5	76.5	76.5	77.35	76.81	75.77	76.33	76.75	76.49	77.24	76.97	75.97	77.28	77.26
232	OY978840.1	1	4	39.92	40.76	39.62	40.67	40.05	40.03	38.69	35.91	30.35	27.37	30.27	28.5	27.97	28.34	29.29	33.32	73.28	73.22	73.22	73.18	73.16	73.19	72.58	72.63	72.64	72.67	72.65	72.76	72.89	75.54	75.49	75.5	75.48	75.49	75.49	76.38	75.64	74.68	74.89	75.25	75.17	74.64	76.01	74.69	75.77	75.93
233	MZ428224.1	1	4	40.15	41	39.85	40.91	40.29	40.26	38.83	36.03	30.44	27.48	30.37	28.46	27.92	28.43	29.39	33.43	73.36	73.3	73.3	73.26	73.24	73.27	72.65	72.71	72.72	72.75	72.73	72.82	72.95	75.62	75.57	75.58	75.57	75.57	75.57	76.47	75.72	74.76	74.97	75.34	75.24	74.72	76.09	74.77	75.85	76.02
234	OY977470.1	1	4	39.78	40.71	39.57	40.62	39.99	39.97	38.9	35.95	30.38	27.41	30.31	28.4	27.87	28.56	29.51	33.53	73.36	73.3	73.3	73.26	73.25	73.28	72.66	72.72	72.73	72.76	72.74	72.85	72.98	75.63	75.58	75.59	75.57	75.58	75.58	76.47	75.73	74.77	74.98	75.34	75.26	74.73	76.1	74.77	75.86	76.02
235	OM065841.1	1	4	41.08	40.2	39.21	39.67	40.05	39.2	39.37	37.38	31.14	27.88	31.35	28.43	28.04	27.59	29.87	35.53	74.23	74.16	74.16	74.13	74.11	74.14	73.2	73.3	73.26	73.29	73.25	73.7	73.83	76.13	76.08	76.09	76.21	76.21	76.21	77	76.08	75.39	75.42	75.87	75.84	76.27	76.25	75.37	76.29	76.33
236	MN013078.1	1	4	40.19	39.08	38.97	39.03	38.46	38.27	38.11	36.07	30.93	26.95	30.58	28.47	28.03	27.4	28.51	34.03	73.08	73.01	73.02	72.99	72.96	72.99	72.43	72.49	72.49	72.53	72.51	72.89	73.01	75.34	75.29	75.3	75.3	75.3	75.3	76.38	75.48	74.79	74.72	75.11	75.01	75.4	75.93	74.65	75.57	75.89
237	NC_049836.1	1	4	40.12	39.37	38.77	40.27	38.9	38.36	38.07	36.28	31.25	27.06	30.4	28.29	27.87	27.46	28.54	33.92	72.91	72.85	72.85	72.83	72.8	72.83	72.01	72.07	72.09	72.11	72.08	72.62	72.75	74.91	74.86	74.87	75.14	75.15	75.15	75.86	75.15	74.12	74.32	74.86	74.54	75.18	75.39	74.37	75.36	75.35
238	NC_049837.1	1	8	40.72	39.98	39.96	40.06	40.31	39.26	36.41	36.29	30.54	28.57	30.32	28.39	27.95	25.76	26.58	32.52	71.88	71.76	71.76	71.74	71.71	71.74	73.59	73.56	73.55	73.6	73.59	73.33	73.35	73.74	73.7	73.7	73.69	73.71	73.7	74.85	74.03	73.34	73.41	73.67	73.71	73.99	74.6	73.12	74.15	74.5
239	OL539472.1	1	8	40.72	39.98	39.95	40.05	40.3	39.26	36.39	36.27	30.53	28.56	30.31	28.38	27.94	25.75	26.57	32.51	71.85	71.73	71.73	71.72	71.68	71.71	73.57	73.54	73.53	73.58	73.57	73.3	73.32	73.72	73.68	73.68	73.66	73.68	73.67	74.82	74	73.31	73.38	73.64	73.68	73.96	74.58	73.09	74.13	74.48
240	MN013087.1	1	4	40.45	39.26	39.45	39.97	39.18	38.72	36.17	36.19	31.07	26.28	30.34	28.04	27.62	25.61	26.52	32.2	71.64	71.58	71.58	71.47	71.53	71.55	71.38	71.49	71.46	71.48	71.45	72.23	72.29	73.44	73.39	73.39	73.43	73.43	73.43	74.44	73.74	72.6	73.07	73.58	73.5	73.91	74.05	72.95	74.35	74.39
241	MZ634350.1	1	4	41.1	40.47	40.23	40.66	40.11	40.04	36.34	36.51	30.71	26.33	30.28	28.15	27.9	25.74	26.7	32.33	72.34	72.28	72.28	72.25	72.23	72.26	72.11	72.17	72.19	72.21	72.19	72.81	72.87	73.82	73.78	73.78	74.11	74.11	74.11	75.15	73.63	73.26	73.49	74.12	74.19	74.47	74.5	73.34	74.09	74.45
242	OR356114.1	1	4	40.65	39.41	39.81	39.39	39.38	39.56	36.26	36.36	30.72	26.23	30.23	28.62	28.1	25.72	26.61	32.32	72.58	72.51	72.52	72.43	72.46	72.49	72.51	72.57	72.59	72.61	72.56	73.31	73.37	74.28	74.24	74.24	74.55	74.56	74.55	75.52	74.03	73.52	73.73	74.34	73.98	74.72	74.84	73.64	74.62	74.84
243	OP611406.1	1	149	37.68	36.49	35.98	36.01	36.66	36.53	37.91	38.01	32.47	27.59	31.7	20.73	19.88	26.96	27.92	34.04	66.17	66.04	66.04	65.97	65.99	65.67	66.43	66.4	66.4	66.44	66.41	67.07	67.13	68.04	68	68	68.37	68.37	68.36	69.41	67.76	67.76	67.86	68.33	68.01	68.64	69.04	67.32	68.59	68.92
244	OL539450.1	1	128	40.43	40.82	40.59	40.48	40.26	39.44	36.99	37.56	32.45	24.44	24.95	30.14	28.94	27.52	25.43	27.72	69.57	69.42	69.42	69.34	69.36	69.36	70.56	70.52	70.54	70.57	70.55	71.57	71.62	72.77	72.73	72.73	72.48	72.46	72.46	73.34	72.56	72.6	71.87	72.29	71.69	71.28	71.72	70.96	72.75	72.18
245	MW042802.1	1	188	40.23	39.98	39.24	39.58	40.1	39.35	39	36.29	30.94	28.18	30.09	28.24	27.55	28.43	29.33	33.15	71.16	71.01	71.01	70.92	70.95	70.95	70.63	70.6	70.59	70.64	70.61	70.94	71.07	73.42	73.38	73.38	73.67	73.67	73.67	74.22	73.44	72.96	72.78	73.02	72.88	72.46	72.61	72.44	73.55	73.44
246	OR532799.1	1	6	40.71	39.92	40.81	40.56	39.91	39.32	38.63	37.85	32.11	25.55	26.57	29.17	28.31	28.71	27.38	31.82	71.04	70.88	70.89	70.82	70.83	70.75	70.29	70.25	70.24	70.29	70.26	70.99	71.12	73.12	73.07	73.08	73.49	73.49	73.49	74.06	73.19	73.62	73.11	72.93	72.9	73.26	72.49	72.26	73.32	73.3
247	MZ634351.1	1	176	40.14	39.92	39.09	40.7	39.95	39.81	37.22	36.11	31.15	26.93	30.39	28.3	27.92	26.33	27.25	31.72	70.33	70.27	70.27	70.25	70.22	70.25	70.26	70.31	70.32	70.35	70.33	71.19	71.29	72.16	72.12	72.12	72.44	72.44	72.44	73.04	72.42	71.58	71.78	72.16	71.96	71.72	72.69	71.43	72.48	72.77
248	NC_049835.1	1	6	40.08	38.52	38.4	38.85	37.64	38.39	38.94	36.22	29.56	29.85	30.75	27.53	27.19	27.09	29.87	34.9	70.67	70.62	70.62	70.59	70.57	70.6	71.11	71.17	71.17	71.21	71.16	71.33	71.41	72.92	72.87	72.87	72.72	72.72	72.72	73.74	72.94	72.07	72.23	72.39	72.37	72.77	73.14	72.09	73.13	73.2
249	uvig_348444	1	6	39.81	38.91	39.59	39.74	38.92	39.05	38.38	36.36	30.76	26.85	30.57	28.29	27.85	27.67	28.74	34.07	71.1	71.05	71.05	70.96	70.99	71.02	70.01	70.07	70.09	70.11	70.07	70.6	70.72	73.31	73.26	73.26	73.13	73.13	73.14	74.12	73.29	72.7	72.49	72.95	72.75	73.33	73.63	72.32	73.36	73.59
250	uvig_347013	1	6	40.15	39.37	39.39	40.2	39.38	39.06	38.28	36.25	30.77	26.74	30.45	28.35	27.92	27.68	28.74	34.07	71.07	71.01	71.02	70.93	70.96	70.99	69.94	70	70.02	70.04	70	70.56	70.68	73.27	73.23	73.23	73.1	73.1	73.11	74.09	73.25	72.67	72.47	72.92	72.72	73.3	73.6	72.29	73.32	73.55
251	uvig_354241	1	6	40.14	39.1	39.12	39.94	39.12	38.79	38.27	36.24	30.83	26.73	30.45	28.29	27.97	27.67	28.74	34.07	71.07	71.02	71.02	70.94	70.96	70.99	69.94	70	70.02	70.04	70	70.57	70.68	73.27	73.23	73.23	73.1	73.1	73.1	74.09	73.25	72.67	72.46	72.92	72.72	73.29	73.61	72.29	73.32	73.55
252	OR532805.1	1	6	39.91	39.37	40.21	39.95	39.36	38.8	38.35	36.53	30.71	27.08	30.86	28.1	27.33	27.52	29.15	34.3	70.96	70.8	70.81	70.72	70.75	70.67	70.21	70.18	70.18	70.22	70.17	70.42	70.55	73.05	73	73.01	73.3	73.3	73.3	73.84	73.03	72.73	72.53	72.81	72.75	73.11	73.21	72.1	73.26	73.13
253	OR532801.1	1	6	39.91	39.37	40.21	39.95	39.36	38.8	38.36	36.53	30.71	27.09	30.86	28.1	27.33	27.52	29.16	34.31	70.96	70.81	70.81	70.73	70.76	70.68	70.22	70.19	70.18	70.22	70.18	70.43	70.55	73.06	73.01	73.01	73.3	73.31	73.31	73.84	73.03	72.74	72.54	72.82	72.76	73.12	73.21	72.11	73.26	73.13
254	OR532804.1	1	6	39.91	39.37	40.21	39.95	39.36	38.8	38.36	36.53	30.71	27.09	30.86	28.1	27.33	27.52	29.16	34.31	70.96	70.81	70.81	70.73	70.76	70.68	70.22	70.19	70.18	70.22	70.18	70.43	70.55	73.06	73.01	73.01	73.3	73.31	73.31	73.84	73.03	72.74	72.54	72.82	72.76	73.12	73.21	72.11	73.26	73.13
255	MW722081.1	1	6	39.79	39.77	39.48	39.81	39.88	39.58	38.68	35.78	30.33	27.12	30.32	28.09	27.21	28.41	29.26	33.33	70.72	70.57	70.57	70.49	70.51	70.44	70	69.96	69.97	70	69.98	70.25	70.36	72.96	72.92	72.92	73.09	73.09	73.09	73.55	72.65	72.52	72.37	72.64	72.56	72.11	73.19	71.96	73.12	72.96
256	PP889486.1	1	6	39.61	39.44	39.31	39.3	39.04	39.1	38.39	35.84	30.59	26.9	30.5	28.58	28.1	27.68	28.57	32.92	70.82	70.77	70.77	70.69	70.71	70.74	70.14	70.11	70.1	70.15	70.1	70.5	70.62	73.04	72.99	73	73.02	73.02	73.02	73.88	73.09	72.56	72.33	72.62	72.68	73	72.63	72.33	73.34	73.44
257	OP030905.1	1	6	40.61	39.79	39.53	40.01	39.77	39.14	38.29	36.3	31.17	27.07	30.29	28.29	27.9	27.72	28.62	34.01	70.84	70.91	70.91	70.89	70.86	70.89	70.21	70.18	70.2	70.22	70.16	70.53	70.66	71.72	71.66	71.68	71.74	71.74	71.74	72.58	71.89	71.11	71.02	71.55	71.78	71.91	72.15	72.16	72.38	72.41
258	OV877387.1	1	6	39.94	40.39	38.98	39.22	39.92	39.71	38.42	36.6	30.91	26.95	30.28	28.13	27.41	27.77	28.9	33.99	70.99	70.83	70.83	70.75	70.78	70.78	70.41	70.38	70.38	70.42	70.41	70.62	70.75	71.95	71.9	71.9	72.22	72.22	72.22	73.02	71.81	71.44	71.13	71.46	71.3	71.87	72.01	72.39	72.08	71.9
259	OV877339.1	1	6	40.29	39.78	39.71	40	39.72	39.64	38.26	36.33	31.38	26.53	30.35	28.29	27.54	27.79	28.91	34.04	71.22	71.07	71.07	71	71.02	71.02	70.35	70.32	70.32	70.36	70.35	70.58	70.71	71.87	71.82	71.82	72.43	72.43	72.43	72.98	71.73	71.38	71.06	71.76	71.23	72.07	71.93	72.33	72.03	71.85
260	OV877766.1	1	6	40.31	39.82	39.75	40.05	39.78	39.7	38.26	36.33	31.38	26.53	30.35	28.29	27.58	27.79	28.91	34.14	71.25	71.1	71.1	71.03	71.04	71.04	70.38	70.35	70.35	70.38	70.38	70.61	70.74	71.89	71.84	71.85	72.45	72.45	72.45	73	71.76	71.39	71.09	71.79	71.25	72.1	71.95	72.35	72.05	71.87
261	MZ634348.1	1	6	41.38	38.58	40.14	38.98	38.04	37.49	36.62	36.41	30.7	26.35	30.31	28.14	27.33	25.85	26.75	32.34	69.88	69.73	69.73	69.7	69.68	69.6	69.53	69.49	69.51	69.53	69.5	70.11	70.17	70.23	70.19	70.19	70.67	70.67	70.67	71.16	70.19	70.04	69.78	70.44	70.27	70.8	70.5	70.68	70.54	70.61
262	OP030743.1	1	216	40.55	39.52	39.62	39.96	39.91	39.09	36.83	36.35	30.59	26.26	30.55	28.38	27.79	25.88	26.88	31.15	69.72	69.49	69.49	69.41	69.44	69.46	69.76	69.75	69.74	69.77	69.73	70.29	70.35	70.26	70.22	70.22	70.43	70.43	70.43	71.35	70.65	70.02	69.89	70.71	70.37	70.94	70.02	71.04	71	71.09
263	uvig_284377	1	87	39.62	38.66	38.73	38.67	38.58	38.39	42.14	39.19	31.89	28.31	31.52	29.29	26.93	28.33	30.44	34.84	71.49	71.45	71.45	71.37	71.4	71.4	71.34	71.36	71.31	71.35	71.3	71.78	71.91	72.47	72.49	72.5	71.73	71.74	71.74	71.77	71.83	71.92	71.07	72.36	71.54	71.97	71.09	72.55	72.83	71.83
264	OR532819.1	1	10	39.59	38.23	38.86	38.35	38.53	38.24	43.42	40.18	31.5	29.67	32.7	29.46	27.13	28.45	31.91	34.56	72.06	71.91	71.91	71.83	71.85	71.85	72.18	72.15	72.16	72.19	72.13	72.2	72.33	73.14	73.16	73.16	72.34	72.35	72.35	72.34	72.55	72.7	71.93	72.84	72.23	72.54	71.51	73.28	73.49	72.55
265	PP934445.1	1	10	39.57	38.11	38.71	38.81	38.46	37.97	43.25	39.74	31.41	29.35	32.57	29.41	26.95	28.41	31.79	34.21	71.86	71.71	71.71	71.64	71.66	71.66	72.14	72.11	72.13	72.15	72.11	72.2	72.33	72.87	72.89	72.9	72.13	72.13	72.13	72.4	72.3	72.41	71.62	72.62	71.92	72.26	71.49	73	73.22	72.28
266	OR532872.1	1	10	38.52	35.82	37.91	36.63	36.74	36.58	42.07	40.04	31.9	29.69	32.61	29.57	27.21	26.67	30.32	32.94	71.25	71.22	71.22	71.16	71.17	71.17	71.49	71.46	71.48	71.5	71.47	71.54	71.67	71.98	72	72.01	71.55	71.56	71.56	71.55	71.54	71.63	70.89	71.63	71.12	71.26	70.56	72.18	72.33	71.41
267	OM735690.1	1	10	39.39	38.8	38.28	39.34	38.53	38.29	41.45	39.77	32.25	28.8	31.55	29.25	26.75	26.62	29.77	32.8	71.22	71.19	71.19	71.14	71.13	71.13	72.1	72.12	72.08	72.11	72.07	72.38	72.44	71.61	71.63	71.64	71.33	71.34	71.34	71.51	71.47	71.33	70.77	72.02	71.22	71.77	70.65	72.13	72.2	71.56
268	uvig_243694	1	10	39.87	38.44	38.44	39.09	38.72	38.45	41.59	39.86	31.53	28.72	32.27	29.33	26.87	26.69	29.78	32.71	70.84	70.81	70.81	70.73	70.75	70.75	72.04	72.01	72.03	72.05	72.01	72.3	72.36	71.65	71.67	71.68	70.89	70.9	70.9	71.32	71.24	71.36	70.74	71.62	71.25	71.35	70.64	71.96	72.24	71.4
269	OP785155.1	1	10	39.91	39.35	39.44	39.01	39.54	39.8	39.81	37.8	31.2	27.42	31.01	29.46	26.99	26.58	28.24	32.69	69.58	69.43	69.43	69.35	69.38	69.38	69.57	69.54	69.54	69.58	69.53	70.16	70.22	69.84	69.78	69.8	69.66	69.66	69.66	70.24	70.11	69.54	69.34	69.76	69.71	69.95	69.41	70.73	70.28	70.15
270	PP663284.1	1	10	39.07	37.58	37.59	37.83	37.52	37.16	40.18	39.77	31.46	28.84	32.46	29.35	27.06	24.92	28.25	31.44	69.79	69.76	69.76	69.69	69.71	69.71	71.05	71.07	71.04	71.06	71	71.27	71.33	70.59	70.61	70.61	69.82	69.82	69.82	70.27	70.25	70.34	69.72	70.45	70	70.21	69.63	70.91	71.17	70.35
271	OR532853.1	1	10	38.78	37.87	37.49	38.32	37.63	37.48	39.29	39.86	31.67	28.85	32.59	29.17	26.82	24.7	27.39	30.85	69.69	69.66	69.66	69.61	69.61	69.61	71	70.97	70.97	71.01	70.98	70.62	70.68	69.98	70	70.01	69.31	69.31	69.31	69.72	69.63	70.12	69.58	70.33	69.88	70.07	69.31	70.3	70.53	70.27
272	OR532886.1	1	10	38.73	36.47	37.43	37.52	37.19	36.95	39.25	39.79	31.43	28.77	32.7	29.3	26.93	24.66	27.42	30.84	69.59	69.57	69.57	69.49	69.51	69.51	70.97	70.94	70.93	70.97	70.94	70.62	70.68	69.94	69.97	69.97	69.16	69.16	69.16	69.58	69.54	70.09	69.54	70.23	69.75	69.91	69.22	70.17	70.48	70.13
273	uvig_234015	1	219	38.41	38.8	38.37	38.72	39.2	38.94	40.25	44.42	36.31	30.54	33.31	30.33	27.64	25.7	28.03	30.02	74.2	74.16	74.16	74.13	74.1	74.1	74.09	74.06	74.09	74.1	74.05	74.42	74.57	75.12	75.13	75.14	74.28	74.28	74.28	74.11	73.99	74.44	73.73	74.79	73.73	73.73	73.51	74.89	75.12	74.76
274	uvig_329390	1	45	39.8	40.31	39.36	40.6	40.65	39.68	39.69	43.22	35.56	30.87	30.45	30.04	27.28	25.5	26.05	30.05	72.21	72.26	72.26	72.18	72.2	72.2	74.92	74.88	74.9	74.93	74.94	75.35	75.35	72.36	72.38	72.38	71.82	71.82	71.82	71.95	71.88	72.87	72.36	72.9	72.45	72.03	71.86	72.77	72.93	73.21
275	OL865411.1	1	10	39.32	37.94	37.88	38.43	37.88	37.54	41.12	41.24	32.41	29.91	31.76	29.73	27.36	25.26	28.61	31.84	71.08	71.05	71.05	70.98	70.99	70.99	71.94	71.96	71.91	71.94	71.92	72.28	72.3	71.14	71.16	71.17	70.82	70.82	70.82	70.89	70.8	71.86	71.18	71.88	70.99	71.43	70.37	71.46	71.71	71.39
276	uvig_467799	1	10	39.85	39.55	39.81	39.98	39.02	38.98	42.53	40	32.07	29.98	31.7	29.62	27.19	27.05	30.2	33.36	71.77	71.74	71.74	71.67	71.68	71.68	72.03	72.04	72	72.02	72.01	72.25	72.31	71.22	71.24	71.24	71.59	71.59	71.59	71.68	71.57	71.97	71.85	72.19	71.75	72.28	71.15	72.3	71.83	72.17
277	PQ133004.1	1	10	40.33	39.62	40.04	40.14	39.36	39.29	44.7	41.54	33.53	30.49	31.96	29.72	27.29	28.64	32.73	34.9	74.14	74.1	74.1	74.03	74.04	74.04	73.7	73.73	73.68	73.71	73.69	74.29	74.41	74.25	74.27	74.28	74.28	74.29	74.29	74.22	74.08	74.36	74.11	74.37	73.88	74.42	73.46	75.11	74.61	74.93
278	uvig_145376	1	10	39.55	38.55	38.82	38.82	38.24	38.33	44.31	40.61	32.15	31.24	31.14	29.71	27.24	27.25	32.84	32.73	72.65	72.61	72.61	72.59	72.56	72.56	72.65	72.62	72.62	72.64	72.62	73.72	73.79	73.46	73.48	73.48	73.83	73.83	73.83	73.87	73.71	72.8	72.73	73.05	72.69	73.26	73.03	73.61	73.08	72.94
279	SAMN00792055_a1_ct11403	1	29	39.44	37.92	37.78	39.13	39.16	38.63	40.21	40.63	32.77	30.14	34.07	29.66	26.72	26.29	29.95	34.65	72.66	72.63	72.63	72.58	72.57	72.57	73.53	73.49	73.51	73.54	73.5	72.78	72.84	73.25	73.27	73.27	72.29	72.3	72.3	72.51	72.32	73.3	72.32	73.37	72.78	73.03	72.91	72.99	73.45	73.15
280	uvig_330395	1	29	39.51	37.99	37.86	39.2	39.23	38.7	40.18	40.64	32.74	30.18	34.04	29.72	26.77	26.35	29.94	34.73	72.7	72.66	72.66	72.64	72.61	72.61	73.56	73.52	73.54	73.57	73.52	72.81	72.87	73.29	73.32	73.32	72.33	72.33	72.33	72.54	72.34	73.33	72.35	73.45	72.82	73.1	72.94	73.01	73.51	73.18
281	OP031046.1	1	211	40.42	40.54	40.37	40.01	41.03	39.85	39.53	43.22	35.7	29.37	33.69	30	27.23	26.9	28.85	32.26	74.09	74.05	74.05	73.97	73.99	73.99	73.93	73.9	73.93	73.95	73.9	74.39	74.52	74.96	74.98	74.99	73.98	73.98	73.98	74.21	73.92	74.56	73.71	74.76	74.15	73.79	73.62	74.94	75.03	74.83
282	uvig_326277	1	140	39.8	38.66	40.51	40.27	40.21	39.94	42.35	41.49	33.82	31.13	35.18	29.48	27.21	27.52	31.22	35.74	73.84	73.8	73.8	73.77	73.74	73.74	72.99	72.96	72.98	73.01	72.97	73.04	73.16	74.18	74.2	74.21	74.11	74.12	74.12	74.08	73.88	73.79	73.61	73.59	73.81	74.04	73.92	74.85	74.5	74.38
283	OX335361.1	1	18	38.83	37.43	37.47	39	37.97	38.69	44.1	42.06	32.51	30.28	29.78	30.65	27.43	27.82	30.68	34.15	73.22	73.15	73.15	73.15	73.09	73.09	73.34	73.36	73.33	73.35	73.32	72.82	72.88	74.2	74.18	74.19	73.72	73.72	73.72	73.68	73.4	73.61	72.75	73.99	73.38	73.58	72.88	74.15	74.44	73.93
284	OX335410.1	1	18	38.82	37.42	37.46	38.99	37.97	38.68	44.08	42.15	32.53	30.27	29.77	30.64	27.42	27.81	30.67	34.14	73.29	73.21	73.21	73.21	73.15	73.15	73.34	73.36	73.34	73.35	73.32	72.83	72.89	74.2	74.18	74.19	73.72	73.72	73.72	73.69	73.4	73.62	72.76	74	73.39	73.59	72.89	74.15	74.44	73.93
285	OR896847.1	1	142	38.86	39.51	39.12	38.94	39.67	40.34	44.16	41.21	32.79	31.13	30.54	30.27	26.7	29.02	32.87	34.17	74.37	74.23	74.24	74.18	74.18	74.18	74.67	74.69	74.62	74.68	74.67	74.14	74.28	75.1	75.09	75.1	74.84	74.85	74.85	74.81	74.04	74.55	73.62	75.13	74.18	74.93	74.13	75.37	75.33	74.49
286	uvig_215036	1	58	40.28	39.13	39.94	38.74	40.09	39.3	42.13	40.36	33.07	31.41	31.45	30.42	27.14	27.91	32.99	34.93	74.76	74.68	74.68	74.61	74.63	74.63	74.15	74.16	74.11	74.15	74.15	73.62	73.74	74.73	74.72	74.72	75.19	75.2	75.2	75.15	74.27	74.05	73.89	74.93	74.62	75.56	74.46	75.88	75.03	75.06
287	NC_049833.1	1	200	39.21	37.79	38.57	38.61	38.27	38.04	38.96	38.11	32.67	29.75	31.27	30.33	29.32	28.54	30.33	35.4	76.93	76.86	76.86	76.79	76.8	76.83	79.49	79.55	79.58	79.59	79.58	79.23	79.25	79.7	79.65	79.65	78.91	78.91	78.9	80.03	79.06	79.22	78.5	79.61	78.86	79.12	79.43	78.22	79.75	79.49
288	NC_031053.1	1	173	38.77	37.33	37.49	38.14	37.68	37.83	43.07	38.78	31.37	31.37	33.69	29.91	26.9	30.93	35.98	37.66	74.71	74.68	74.68	74.6	74.62	74.62	73.31	73.28	73.31	73.32	73.3	74.05	74.17	74.46	74.5	74.5	75.13	75.14	75.14	74.97	75.01	74.03	74.13	74.78	75.36	74.07	74.96	76.07	75.51	75.05
289	uvig_288431	1	186	40.27	40.06	39.28	40.11	40.5	40.2	42.57	36.27	32.82	29.59	29.91	33.49	29.53	31.98	33.39	33.82	75.82	75.65	75.65	75.58	75.6	75.6	73.86	73.88	73.85	73.87	73.86	73.28	73.4	75.39	75.34	75.34	76.05	76.03	76.03	76.23	75.42	75.14	75.29	75.7	75.46	76.04	75.29	75.71	75.08	75.64
290	OM065837.1	1	130	41.45	39.8	39.19	39.88	39.73	39.51	38.25	37.15	30.83	27.9	30.84	28.99	26.1	26.96	28.34	32.82	69.52	69.37	69.37	69.34	69.32	69.32	69.51	69.48	69.49	69.52	69.49	69.84	69.9	69.77	69.72	69.72	69.53	69.53	69.53	70.21	69.98	69.62	69.23	69.48	69.6	68.92	70.18	70.58	70.37	70.13
291	OR004835.1	1	168	41	38.08	39.5	39.19	39.23	39.1	38.23	38.57	31.61	26.85	31.06	28.04	25.8	26.33	28.07	33.7	69.21	69.06	69.06	68.97	69.01	69.01	69.17	69.19	69.18	69.18	69.16	69.48	69.54	69.95	69.9	69.9	69.84	69.83	69.83	70.44	70.24	68.48	68.84	69.13	69.2	69.54	70.28	70.25	69.71	69.77
292	uvig_327471	1	112	40.73	38.45	38.72	38.3	38.25	37.37	38.54	39.17	31.28	28.14	31.41	29.06	26.64	26.08	28.38	34.23	69.87	69.73	69.72	69.65	69.67	69.67	70.54	70.51	70.52	70.55	70.5	71.07	71.13	70.78	70.73	70.74	69.84	69.84	69.84	70.55	70.28	70.59	69.59	70.49	69.93	70.14	70.64	70.95	71.07	70.45
293	uvig_331247	1	157	40.34	38.93	38.69	39.28	39.64	38.96	40.97	38.04	31.13	28.87	32.89	28.93	26.17	27.57	31.04	37.12	70.72	70.57	70.57	70.54	70.52	70.52	69.75	69.72	69.74	69.75	69.71	70.09	70.22	71.58	71.53	71.54	71.75	71.75	71.75	71.92	71.7	70.65	70.34	71.04	70.59	71.38	71.94	71.66	71.1	71.09
294	OY979480.1	1	213	40.65	39.65	39.11	40.09	39.89	39.81	39.35	37.54	31.53	28.13	31.78	31.5	27.04	27.78	29.55	36.94	70.18	70.04	70.04	69.97	69.99	69.99	69.43	69.45	69.4	69.44	69.41	69.97	70.11	70.99	70.94	70.95	71.22	71.22	71.22	71.2	71.15	70.07	69.79	70.4	70.11	70.78	71.15	71.28	70.84	70.63
295	PP889505.1	1	41	39.66	39.13	39.93	39.6	39.43	39.61	38.45	35.64	32.74	25.98	29.65	32.39	27.27	28.65	27.91	33.85	70.33	70.22	70.23	70.12	70.17	70.17	69.35	69.32	69.31	69.36	69.33	69.66	69.79	71.16	71.21	71.21	71.09	71.09	71.09	70.99	71	70.03	70.41	70.48	70.62	70.84	70.98	71.42	71.32	71.26
296	PP889459.1	1	162	40.2	39.44	39.68	39.78	38.88	39.02	38.46	38.9	32.39	28.54	32.44	30.24	27.06	26.28	28.08	32.97	71.05	71.06	71.07	71.04	71.01	71.01	71.32	71.33	71.29	71.32	71.3	71	71.06	70.61	70.63	70.63	70.72	70.72	70.72	70.68	70.79	70.64	70.64	71.16	70.94	71.63	71.77	71.44	70.96	71.45
297	NC_047825.1	1	167	40.98	40.34	39.16	38.99	39.6	39.35	37.23	37.08	31.81	26.69	30.71	29.68	26.87	26.43	27.27	33.03	69.49	69.47	69.47	69.44	69.42	69.42	69.12	69.09	69.08	69.13	69.12	69.74	69.8	69.55	69.51	69.51	69.48	69.48	69.48	69.62	69.58	69.14	68.93	69.5	69.31	69.91	69.92	70.32	69.84	69.75
298	OR256020.1	1	231	41.12	38.51	38.12	39.94	39.55	38.23	38.08	37.87	32	28.15	31.77	28.53	26.36	25.95	27.94	35.98	69.98	69.82	69.83	69.74	69.77	69.77	69.77	69.75	69.73	69.78	69.73	70.25	70.31	69.79	69.74	69.75	70.11	70.11	70.11	70.33	69.96	69.68	69.37	69.91	69.66	70.41	70.25	70.88	70.32	70.34
299	NC_047784.1	1	56	40.31	39.9	39.01	39.54	38.92	38.36	38.88	38.77	30.84	27.95	30.19	29.9	27.03	27.87	29.46	33.55	70.17	70.23	70.23	70.15	70.18	70.18	69.58	69.5	69.52	69.54	69.54	69.86	69.99	70.9	70.9	70.91	70.66	70.67	70.66	70.83	70.77	70.49	70.34	70.42	71.34	70.91	70	71.5	71.03	71.03
300	uvig_239791	1	30	39.05	38.73	37.83	39.03	39.5	38.26	39.08	38.06	31.35	27.71	29.81	29.31	26.76	28.38	29.31	33.77	70.53	70.56	70.56	70.49	70.51	70.51	70.37	70.39	70.35	70.38	70.36	70.89	71.02	71.68	71.69	71.7	70.78	70.78	70.78	70.66	70.7	70.91	70.37	71.25	71.49	70.05	69.94	71.61	72.07	71.3
301	uvig_288643	1	30	38.9	38.38	37.96	38.1	39.37	39.19	38.53	37.66	31.1	27.69	29.41	29.05	26.42	28.08	29.23	33.52	70.1	70.12	70.12	70.06	70.07	70.07	69.87	69.89	69.83	69.88	69.87	70.24	70.37	70.87	70.89	70.89	70.27	70.27	70.27	70.16	70.27	70.39	69.54	70.79	70.77	69.62	69.38	71.15	71.19	70.54
302	OR532889.1	1	91	40.02	38.38	38.54	38.4	38.34	38.43	38.27	37.37	31.33	26.94	29.91	29.27	26.12	25.83	28.08	34.29	69.13	68.99	69	68.94	68.94	68.94	69	68.97	68.96	68.99	69	69.16	69.22	69.51	69.52	69.53	69.87	69.88	69.88	69.98	69.96	68.74	68.22	69.15	68.9	69.67	70.07	69.9	69.28	69.4
303	MZ598515.1	1	7	39.54	39.52	39.05	39.11	38.86	37.99	36.77	36.65	31.82	26.53	29.71	28.64	26.32	26.88	27.77	33.23	68.58	68.43	68.43	68.41	68.38	68.38	68.62	68.59	68.58	68.63	68.62	68.75	68.81	68.56	68.52	68.52	68.88	68.88	68.88	69	68.85	68.31	68.29	68.84	68.42	68.29	69.51	68.9	68.4	68.93
304	OM328157.1	1	7	40.5	38.57	39.06	38.61	38.22	38.25	34.62	35.83	32.61	24.14	27.02	29.82	27.34	27.31	25.61	30.84	68.02	67.87	67.87	67.79	67.81	67.81	68.16	68.13	68.14	68.17	68.12	68.23	68.29	68.11	68.07	68.07	68.1	68.1	68.1	68.45	68.29	67.98	67.75	68.11	67.92	67.96	68.88	68.63	68.05	68.45
305	uvig_328591	1	143	41.65	38.85	39.88	40.61	39.65	38.99	36.45	36.09	33.24	24.55	28.69	39.51	29.53	27.67	24.96	30.56	69.89	69.74	69.74	69.67	69.69	69.69	69.91	69.87	69.84	69.92	69.87	69.85	69.91	69.98	70	70	70.42	70.42	70.42	70.35	70.23	70.41	69.78	70.24	69.88	70.51	70.16	70.31	69.99	70.45
306	MW417503.1	1	114	41.04	38.93	38.16	39.18	39.85	39.15	41.8	38.37	31.74	29.37	29.72	37.57	28	28.21	32.07	36.56	72.05	71.9	71.91	71.88	71.85	71.85	71.21	71.17	71.18	71.2	71.19	70.97	71.09	73.15	73.16	73.16	73.32	73.32	73.32	73.43	73.32	71.87	71.37	72.17	72.03	72.68	73.53	72.94	72.5	72.36
307	OR532901.1	1	16	40.14	37.09	37.98	38.16	37.87	37.31	38.44	36.34	32.66	25.38	29.23	39.2	29.45	29.11	28.38	33.24	70.86	70.71	70.71	70.68	70.65	70.65	70.59	70.56	70.56	70.6	70.55	70.83	70.95	72.32	72.33	72.34	71.87	71.87	71.87	71.83	71.6	71.75	70.57	71.77	70.71	71.38	71.89	71.78	72.11	71.2
308	OR983331.1	1	16	40.11	37.41	38.8	37.35	38.31	37.54	39.85	38.74	31	28.27	31.61	37.82	28.38	28.06	30.13	35.79	71.42	71.28	71.28	71.25	71.23	71.23	71.62	71.59	71.59	71.63	71.58	71.96	72.09	72.5	72.51	72.52	71.79	71.79	71.79	72.17	72.04	72.53	71.47	72.24	71.73	71.91	72.25	72.65	72.86	72.11
309	PQ641082.1	1	16	38.96	37.51	37.47	38.41	38.51	37.3	39.3	37.03	30.52	26.8	30.1	37.18	27.9	28.99	29.9	35.37	70.85	70.71	70.71	70.67	70.65	70.65	71.02	70.99	70.97	71.02	70.98	71.19	71.32	72.05	72.06	72.07	71.23	71.23	71.23	71.57	71.4	71.93	70.82	71.64	71.06	71.31	71.74	72.11	72.35	71.54
310	OR532834.1	1	16	39.62	37.92	38.77	38.33	38.89	38.1	39.72	38.53	31.56	28.72	30.98	36.4	26.86	27.89	29.99	35.4	70.85	70.71	70.71	70.68	70.65	70.65	70.46	70.48	70.42	70.46	70.42	70.98	71.11	71.68	71.69	71.7	71.26	71.26	71.26	71.41	71.14	71.39	70.55	71.69	70.84	71.45	71.38	71.75	72.16	71.39
311	uvig_283917	1	196	39.44	37.94	38	39.02	38.95	38.38	40.72	39.11	30.83	29.11	32.76	36.62	27.36	27.23	31.04	36.43	70.92	70.78	70.78	70.68	70.73	70.73	70.86	70.83	70.82	70.86	70.82	71.19	71.32	72.46	72.47	72.48	71.7	71.71	71.71	72.13	71.95	71.81	70.73	71.53	71.04	71.2	72.21	72.1	72.23	71.44
312	OR532811.1	1	136	40.04	38.26	40.16	39.25	37.68	37.79	41.28	40.9	33.32	29.8	32.67	32.79	27.79	28.13	31.35	35.71	74.01	73.85	73.85	73.77	73.8	73.8	74.36	74.32	74.33	74.36	74.31	74.03	74.16	75.41	75.37	75.37	74.38	74.38	74.38	75.06	74.7	75.39	73.75	74.76	74.44	74.23	74.29	75.39	75.95	74.72
313	OM065838.1	1	111	40.91	40.51	40.6	40.88	40.56	39.55	41.44	40.42	33.02	27.47	28.2	31.18	27.89	29.96	30.32	31.54	71.71	71.55	71.55	71.48	71.49	71.49	71.87	71.9	71.81	71.88	71.85	72.34	72.48	73.58	73.52	73.53	72.81	72.82	72.82	73.16	72.92	73.29	72.02	72.67	71.82	72.24	72.03	72.95	73.18	72.34
314	OM065839.1	1	193	40.66	39.58	38.79	40.2	40.16	39.6	44.73	41.72	31.57	31.58	32.74	29.27	26.36	28.85	33.85	37.09	72.89	72.74	72.74	72.71	72.68	72.68	72.22	72.19	72.19	72.22	72.2	72.5	72.62	73.91	73.87	73.87	74.06	74.06	74.06	74	73.66	73.51	73.3	73.18	72.79	73.55	74.2	73.77	73.48	73.3
315	OR532850.1	1	151	40.19	36.92	39.18	37.46	37.76	37.45	40.18	39.02	31.25	28.65	31.89	31.1	27.94	28.34	30.41	36.11	71.78	71.63	71.63	71.6	71.57	71.57	71.96	71.93	71.93	71.97	71.92	72.26	72.4	73.01	72.96	72.96	72.3	72.31	72.31	72.65	72.48	72.73	71.81	72.6	72.09	72.23	72.6	72.99	73.26	72.62
316	OR532871.1	1	53	40.12	37.78	38.31	38.47	37.93	37.49	40.85	40.78	32.27	30.11	32.75	29.43	26.79	27.3	30.68	34.75	71.6	71.44	71.44	71.42	71.39	71.39	71.46	71.42	71.45	71.47	71.41	71.73	71.86	72.63	72.58	72.59	72.12	72.13	72.13	72.05	71.78	72.5	71.34	72.35	71.62	71.99	72.18	72.69	72.81	72.33
317	OX335395.1	1	233	38.41	37.65	38.46	39.08	38.78	38.17	42.23	38.39	30.71	28.48	31.52	29.09	26.41	27.99	30.41	32.06	70.5	70.4	70.4	70.33	70.35	70.35	71	70.96	70.93	71.01	70.99	70.73	70.79	71.66	71.64	71.66	70.88	70.89	70.88	71.17	70.88	71.51	70.62	71.41	70.79	71.45	70.43	71.82	71.86	71.18
318	OY979400.1	1	215	39.72	39.92	39.51	40.14	39.64	38.8	40.2	39.42	32.08	29.92	31.47	29.64	26.6	28.86	30.78	35.48	72.23	72.09	72.09	72.01	72.03	72.03	72.14	72.11	72.12	72.15	72.13	72.13	72.26	72.82	72.83	72.83	72.35	72.35	72.35	72.54	72.28	72.62	72.03	73.11	72.45	71.93	72.84	72.93	73.27	73
319	PP889495.1	1	116	40.05	39.76	38.98	40.44	40.31	39.77	40.99	39.68	31.32	30.55	33.92	30.36	26.88	27.76	31.81	35.79	72.69	72.64	72.64	72.56	72.59	72.59	71.52	71.49	71.5	71.53	71.51	71.38	71.51	72.39	72.39	72.4	72.84	72.84	72.84	72.72	72.49	72.49	72.23	72.71	72.38	73.06	72.76	73.15	72.61	72.96
320	OP072329.1	1	170	41.18	39.97	39.92	40	40.31	39.53	40.56	38.8	33.49	27.76	28.71	30.54	27.43	29.14	30.44	35.45	72.88	72.74	72.74	72.67	72.68	72.68	71.69	71.66	71.66	71.7	71.69	72.35	72.47	73.09	73.13	73.14	73.28	73.28	73.28	73.46	73.34	73.11	73.16	72.66	73.05	73.29	72.86	74.27	73.6	73.6
321	uvig_255004	1	199	40.29	38.93	39.05	39.09	38.55	38.71	41.53	41.17	34.03	30.75	32.74	29.86	27.36	25.85	31.64	35.7	73.63	73.56	73.56	73.53	73.5	73.5	73.85	73.81	73.8	73.85	73.84	73.75	73.81	74	74	74	74.55	74.55	74.55	74.57	74.07	72.83	72.8	73.66	73.79	74.11	74.38	74.49	73.68	73.97
322	OR896846.1	1	129	40.54	40	39.53	39.91	39.41	39.98	39	39.32	31.93	29.03	33.11	30.03	26.69	26.3	29.11	33.86	71.05	70.91	70.91	70.85	70.86	70.86	71.29	71.26	71.28	71.3	71.29	71.19	71.25	70.6	70.59	70.59	70.62	70.62	70.62	71.03	70.84	71.03	71.06	71.34	71.15	71.79	72.04	71.53	71.15	71.42
323	OR896858.1	1	210	40.73	39.36	38.88	39.09	39.26	39.56	41.51	39.15	31.01	30.68	30.99	30.2	27.05	27.43	32.06	34.6	72.86	72.72	72.72	72.66	72.67	72.67	72.35	72.36	72.28	72.35	72.35	71.61	71.74	73.04	73.03	73.04	73.2	73.2	73.2	73.14	72.66	72.25	72.16	72.98	72.91	73.27	72.56	73.81	73.17	73.28
324	MZ428221.1	1	65	38.22	37.59	38.26	38.92	38.47	37.65	38.39	32.97	26.28	26.31	27.68	27.78	26.96	27.27	28.96	31.4	66.91	66.77	66.77	66.68	66.72	66.75	66.24	66.22	66.21	66.25	66.24	66.36	66.48	69.85	69.81	69.81	70.25	70.23	70.23	70.77	70.15	68.36	68.43	68.61	68.57	68.03	69.85	68.04	69.13	69.24
325	MT701592.1	1	183	39.65	39	39.76	38.13	37.91	37.85	39.9	34.58	26.82	28.64	29.29	28.44	28.04	27.83	30.72	33.09	69.07	68.97	68.97	68.9	68.92	68.72	68.4	68.38	68.41	68.41	68.4	68.89	69.02	71.06	71.02	71.01	71.11	71.11	71.12	71.34	71.1	70.67	70.72	70.71	70.9	70.02	70.57	70.24	71.43	71.3
326	NC_043469.1	1	178	40.1	38.04	37.9	38.68	38.51	38.35	40.15	34.8	26.87	29.76	28.96	28.43	28.34	27.99	30.98	34.52	69.85	69.79	69.79	69.73	69.74	69.78	68.92	68.91	68.91	68.94	68.94	69.24	69.36	72.08	72.08	72.08	72.14	72.14	72.14	72.31	72.3	71.09	71.5	72.02	71.38	71.11	71.53	71.28	72.15	72.4
327	NC_049844.1	1	46	36.06	35.31	35.95	36.92	36.57	36.44	51.58	51	41.65	44.74	40.57	15.76	11.03	33.81	45.88	41.23	77.83	77.75	77.75	77.74	77.69	77.69	78.79	78.81	78.79	78.78	78.8	78.95	78.98	78.82	78.77	78.77	79.8	79.87	79.87	79.69	78.78	75.15	76.95	77.41	77.37	76.84	77.47	78.88	78.1	78.15
328	uvig_334911	1	207	34.62	33.02	33.52	34.19	33.66	34.02	57.67	59.23	48.72	52.82	47.36	1.27	0.78	36.68	48.27	45.67	75.45	75.25	75.25	75.23	75.18	75.18	76.93	76.9	76.86	76.92	76.93	76.96	76.97	73.47	73.42	73.42	74.7	74.78	74.78	74.8	73.75	74.31	76.03	75.12	74.69	75.69	74	74.96	74.17	76.12
329	NC_049843.1	1	108	40.76	40.34	40.6	40.39	39.92	39.97	30.61	42.5	45.93	20.93	23.21	40.81	36.87	27.55	21.7	24.53	76.7	76.71	76.71	76.64	76.64	76.64	76.53	76.53	76.57	76.58	76.59	76.5	76.53	77.24	77.24	77.24	77.38	77.36	77.36	77.25	77.08	77.33	77.48	76.36	76.41	76.2	76.2	77	76.3	77.3
330	uvig_227178	1	43	34.6	33.63	34.71	35.54	34.15	33.78	57.32	33.7	11.25	43.4	42.67	48.58	36.61	37.27	49.19	46.87	75.44	75.27	75.27	75.21	75.2	75.2	73.66	73.62	73.65	73.65	73.65	73.78	73.81	76.9	76.91	76.91	77.69	77.67	77.67	77.16	76.49	74.48	74.98	75.43	75.46	75.44	75.83	76.39	76.06	75.62
331	uvig_223847	1	177	33.66	30.36	31.13	31.96	31.06	30.81	42.21	45.31	38.8	31.63	33.39	8.17	5.37	26.28	30.13	31.86	59.19	59.04	59.04	59.01	58.99	58.99	59.57	59.59	59.56	59.58	59.53	60.66	60.72	59.69	59.65	59.65	59.15	59.21	59.21	59.8	59.15	59.91	58.89	59.92	58.9	59.72	58.93	59.92	60.11	59.7
332	uvig_464779	1	137	28.64	27.09	27.76	27.88	27.73	26.88	26.74	50.12	43.08	35.12	42.55	17.11	15.22	2.68	12.12	15.84	55	54.85	54.85	54.84	54.8	54.8	54.29	54.26	54.27	54.29	54.24	54.3	54.32	55.25	55.21	55.21	55.39	55.44	55.44	55.64	55.26	54.16	54.23	55.1	54.65	54.93	55.41	55.91	55.57	55.56
333	SAMN10080877_a1_ct19236_vs1	1	95	29.47	29.12	28.75	30.15	29.03	28.74	65.29	58.85	31.55	53.88	52.7	9.61	6.45	47.14	57.99	54.19	68.35	68.17	68.17	68.15	68.1	68.1	66.29	66.25	66.21	66.3	66.3	65.56	65.59	68.71	68.66	68.66	69.42	69.49	69.49	69.28	69.17	66.39	67.67	68.27	68.21	67.15	68.94	68.45	67.96	68.5
334	uvig_293010	1	77	29.89	27.64	27.65	28.13	29.78	30	29.71	63.46	56.37	40.31	51.8	4.83	1.61	0.71	11.14	14.67	52.24	52.09	52.09	52.02	52.04	52.04	52.32	52.36	52.23	52.33	52.26	51.81	51.83	53.43	53.39	53.39	53.28	53.34	53.34	53.37	53.27	51.94	51.7	51.85	52.01	51.92	52.95	52.36	52.2	53
335	uvig_141073	1	84	27.95	27.17	28.35	28.43	28.21	28.16	36.86	71.91	55.91	52.52	52.35	7.49	4.21	6.85	22.63	20.03	64.15	63.97	63.97	63.96	63.91	63.91	63.64	63.68	63.58	63.65	63.66	61.85	61.93	63.91	63.85	63.86	63.3	63.36	63.36	63.51	62.6	63.28	63.13	64.56	64.86	63.55	63.42	64.07	64.36	64.2
336	uvig_323103	1	51	27.43	26.87	26.62	28.15	27.65	27.73	29.86	71.47	55.05	41.47	45.14	8.7	6.29	0.73	10.66	10.15	58.08	58.19	58.19	58.17	58.13	58.13	58.43	58.44	58.36	58.42	58.43	58.6	58.63	59.62	59.64	59.64	58.43	58.49	58.49	57.91	58.47	58.39	58.07	58.34	58.42	57.28	58.27	57.52	58.2	58.32
[truncated: 290 more columns]

## Sheet: Supplementary_Table_5
Supplementary Table 5. VIRIDIC analysis of defiantjazzvirus genomes against non-webervirus members of the family Drexleviridae
Genome	NC_028901.1	NC_073089.1	NC_073076.1	NC_073077.1	NC_073078.1	NC_073087.1	NC_073072.1	NC_073073.1	NC_073067.1	NC_073066.1	NC_073068.1	NC_073071.1	NC_073075.1	NC_031113.1	NC_073052.1	NC_073053.1	NC_031081.1	NC_073054.1	NC_073055.1	NC_071146.1	NC_071145.1	PP341283.1	NC_007603.1	NC_047810.1	NC_048208.1	NC_019404.1	NC_047893.1	NC_049813.1	NC_047812.1	NC_024210.1	KF771236.1	NC_024784.1	NC_024789.1	NC_024793.1	NC_047740.1	NC_042038.1	NC_042046.1	NC_007291.1	NC_019718.1	NC_023743.1	NC_047847.1	NC_047848.1	NC_048204.1	NC_048206.1	NC_048132.1	NC_049818.1	NC_049817.1	NC_049819.1	NC_054896.1
NC_028901.1	100	88.608	85.955	89.312	83.814	86.948	84.382	84.36	84.519	84.425	83.176	84.323	83.956	83.144	85.494	82.816	82.148	83.829	82.96	0	0	0.203	0	0	0.248	0.129	0.27	0	0	0.156	0	0	0	0	0	0	0	0	0	0.154	0.213	0	0.838	0.838	1.029	0.645	0.929	0.913	0.767
NC_073089.1	88.608	100	87.086	88.68	84.968	88.225	85.492	83.691	85.41	86.677	85	87.033	84.646	83.633	83.69	84.614	83.756	84.734	84.651	0	0	0.085	0	0	0.221	0.128	0.104	0	0	0.176	0	0	0	0	0	0	0	0.097	0	0.052	0.219	0	0.561	0.561	0.689	0.553	0.562	0.565	0.44
NC_073076.1	85.955	87.086	100	89.963	89.013	85.863	87.179	86.053	86.208	88.84	87.272	86.835	86.943	88.055	87.474	87.724	86.1	87.397	87.205	0	0	0	0	0	0	0	0.117	0	0.063	0.168	0	0	0	0	0	0	0	0.091	0	0.142	0.216	0	0.572	0.572	0.726	0.544	0.539	0.763	0.578
NC_073077.1	89.312	88.68	89.963	100	87.422	88.033	86.924	86.696	86.487	87.561	87.056	86.864	86.351	86.02	85.815	86.814	85.232	86.411	86.182	0	0	0	0	0	0	0	0	0	0	0.165	0	0	0	0	0	0	0	0	0	0	0.079	0	0.637	0.637	0.723	0.539	0.86	0.874	0.696
NC_073078.1	83.814	84.968	89.013	87.422	100	89.23	85.914	85.974	84.934	87.238	86.134	86.562	85.837	85.908	86.454	86.045	85.545	86.706	85.996	0	0	0.087	0	0	0	0	0	0	0	0.076	0	0	0	0	0	0	0	0	0	0	0.257	0	0.444	0.444	0.635	0.632	0.427	0.646	0.466
NC_073087.1	86.948	88.225	85.863	88.033	89.23	100	84.11	84.209	83.834	85.675	84.587	85.325	84.308	83.031	83.934	83.804	82.834	83.14	83.155	0	0	0.086	0	0	0.14	0.128	0.163	0	0	0.283	0	0	0	0	0	0	0	0.09	0	0.257	0.296	0	0.824	0.824	0.871	0.877	0.768	0.733	0.563
NC_073072.1	84.382	85.492	87.179	86.924	85.914	84.11	100	90.832	88.85	88.67	87.056	88.683	86.794	86.958	84.709	87.657	90.153	90.069	90.142	0	0	0	0	0	0	0	0	0.103	0.105	0.078	0.102	0.103	0.105	0.104	0.075	0.173	0.173	0	0.103	0.138	0.408	0.252	0.433	0.433	0.541	0.423	0.429	0.429	0.262
NC_073073.1	84.36	83.691	86.053	86.696	85.974	84.209	90.832	100	86.683	85.674	86.088	88.196	86.54	87.34	86.264	86.903	86.684	85.583	85.795	0	0	0.144	0	0	0	0	0	0.104	0.106	0.079	0.103	0.103	0.106	0.105	0	0.102	0.102	0	0.104	0.14	0.544	0.195	0.673	0.673	0.529	0.448	0.742	0.532	0.362
NC_073067.1	84.519	85.41	86.208	86.487	84.934	83.834	88.85	86.683	100	87.583	86.958	87.582	87.122	85.124	84.696	85.914	85.905	87.089	87.369	0	0.067	0	0	0	0	0	0.053	0	0	0.076	0.092	0.092	0.053	0.053	0.096	0.059	0.091	0.093	0.053	0.052	0.418	0.223	0.407	0.407	0.398	0.53	0.275	0.275	0.274
NC_073066.1	84.425	86.677	88.84	87.561	87.238	85.675	88.67	85.674	87.583	100	86.558	87.412	86.57	86.685	85.48	87.603	88.286	88.86	87.934	0	0	0.084	0	0	0	0	0.062	0	0	0.079	0	0	0	0	0	0	0	0	0	0	0.212	0	0.64	0.64	0.616	0.611	0.686	0.692	0.523
NC_073068.1	83.176	85	87.272	87.056	86.134	84.587	87.056	86.088	86.958	86.558	100	86.838	86.929	85.348	85.288	87.634	85.269	86.767	85.625	0	0	0.202	0	0	0	0	0	0	0	0.079	0.075	0.075	0.075	0.074	0	0.074	0.074	0	0.075	0	0.319	0.109	0.496	0.496	0.606	0.474	0.583	0.584	0.459
NC_073071.1	84.323	87.033	86.835	86.864	86.562	85.325	88.683	88.196	87.582	87.412	86.838	100	87.965	87.151	86.52	86.699	86.367	85.814	84.789	0	0	0.086	0	0	0	0	0	0.085	0	0.127	0.144	0.145	0.146	0.144	0	0.076	0.143	0.068	0.146	0.135	0.484	0.238	0.725	0.725	0.673	0.593	0.67	0.764	0.507
NC_073075.1	83.956	84.646	86.943	86.351	85.837	84.308	86.794	86.54	87.122	86.57	86.929	87.965	100	85.306	86.072	85.024	84.27	84.954	84.955	0	0	0.079	0	0	0	0	0	0	0	0.078	0.074	0.075	0.124	0.122	0	0.074	0.074	0	0.075	0.107	0.319	0.084	0.957	0.957	1.254	0.99	0.927	1.235	1.073
NC_031113.1	83.144	83.633	88.055	86.02	85.908	83.031	86.958	87.34	85.124	86.685	85.348	87.151	85.306	100	88.708	88.315	90.585	87.766	87.591	0	0	0.086	0	0	0	0	0.062	0	0	0.157	0	0	0	0	0	0	0	0	0	0	0.252	0	0.552	0.552	0.602	0.516	0.624	0.598	0.461
NC_073052.1	85.494	83.69	87.474	85.815	86.454	83.934	84.709	86.264	84.696	85.48	85.288	86.52	86.072	88.708	100	87.685	88.372	87.749	87.734	0	0	0.201	0	0	0	0	0	0	0	0.243	0.068	0.068	0.068	0.068	0	0	0.067	0.165	0.068	0.163	0.367	0.067	0.631	0.631	0.928	0.537	0.614	0.827	0.493
NC_073053.1	82.816	84.614	87.724	86.814	86.045	83.804	87.657	86.903	85.914	87.603	87.634	86.699	85.024	88.315	87.685	100	89.055	88.618	90.5	0	0	0	0	0	0	0	0	0	0	0.079	0.219	0.22	0.078	0.219	0.149	0.218	0.218	0.143	0.221	0	0.08	0	0.399	0.399	0.397	0.394	0.398	0.584	0.228
NC_031081.1	82.148	83.756	86.1	85.232	85.545	82.834	90.153	86.684	85.905	88.286	85.269	86.367	84.27	90.585	88.372	89.055	100	92.207	91.252	0	0	0.147	0	0	0	0	0	0	0	0.128	0.309	0.31	0.176	0.311	0.143	0.24	0.307	0.206	0.312	0.052	0.246	0.067	0.578	0.578	0.647	0.566	0.647	0.828	0.484
NC_073054.1	83.829	84.734	87.397	86.411	86.706	83.14	90.069	85.583	87.089	88.86	86.767	85.814	84.954	87.766	87.749	88.618	92.207	100	94.208	0	0	0	0	0	0	0	0	0	0	0.078	0.211	0.212	0.075	0.211	0.143	0.21	0.21	0.138	0.214	0	0.079	0.058	0.489	0.489	0.596	0.478	0.484	0.662	0.319
NC_073055.1	82.96	84.651	87.205	86.182	85.996	83.155	90.142	85.795	87.369	87.934	85.625	84.789	84.955	87.591	87.734	90.5	91.252	94.208	100	0	0	0	0	0	0	0	0	0	0	0.079	0.138	0.139	0	0.138	0.144	0.137	0.137	0.139	0.14	0	0.08	0.059	0.39	0.39	0.465	0.462	0.384	0.643	0.297
NC_071146.1	0	0	0	0	0	0	0	0	0	0	0	0	0	0	0	0	0	0	0	100	66.159	65.943	0.801	0.439	0.269	0.323	1.291	0.692	0.747	0.604	0.55	0.551	0.573	0.603	0.463	0.403	0.685	0.448	0.421	0.926	0.155	0.456	0.64	0.64	0.636	0.63	0.802	0.576	0.57
NC_071145.1	0	0	0	0	0	0	0	0	0.067	0	0	0	0	0	0	0	0	0	0	66.159	100	68.334	0.343	0.299	0.267	0.277	0.288	0.563	0.237	0.109	0.251	0.252	0.226	0.223	0.208	0.161	0.199	0.202	0.174	0.352	0.26	0.443	0.698	0.698	0.687	0.443	0.899	0.634	0.897
PP341283.1	0.203	0.085	0	0	0.087	0.086	0.062	0.144	0	0.084	0.202	0.086	0.079	0.086	0.201	0	0.147	0.062	0	65.943	68.334	100	0.44	0.245	0.306	0.222	0.479	0.228	0.329	0.551	0.193	0.193	0.195	0.193	0.14	0.083	0.133	0.135	0.135	0.202	0.897	0.384	0.862	0.862	0.766	0.877	0.764	0.845	0.515
NC_007603.1	0	0	0	0	0	0	0	0	0	0	0	0	0	0	0	0	0	0	0	0.801	0.343	0.44	100	75.682	61.024	61.141	63.781	67.285	65.185	43.358	42.154	42.27	43.005	42.521	42.187	41.696	42.371	42.563	42.249	43.201	45.097	40.217	14.71	14.566	15.097	14.869	14.769	14.762	15.271
NC_047810.1	0	0	0	0	0	0	0	0	0	0	0	0	0	0	0	0	0	0	0	0.439	0.299	0.245	75.682	100	62.6	63.693	63.994	68.69	67.42	42.471	42.138	42.201	42.704	41.612	41.854	41.335	41.643	42.935	42.084	41.488	47.046	38.523	12.564	12.564	13.157	13.449	13.35	13.457	13.069
NC_048208.1	0.248	0.221	0	0	0	0.14	0	0	0	0	0	0	0	0	0	0	0	0	0	0.269	0.267	0.306	61.024	62.6	100	64.045	65.235	65.593	67.535	44.37	44.308	44.418	43.994	43.233	43.115	43.025	43.648	43.269	43.759	43.161	46.25	39.999	14.503	14.299	14.785	13.986	14.81	14.359	15.315
NC_019404.1	0.129	0.128	0	0	0	0.128	0	0	0	0	0	0	0	0	0	0	0	0	0	0.323	0.277	0.222	61.141	63.693	64.045	100	64.26	65.134	73.447	42.407	41.851	41.888	43.066	42.233	41.795	41.751	42.885	43.16	42.182	48.801	44.257	37.85	14.473	14.473	14.664	14.2	14.588	13.714	13.752
NC_047893.1	0.27	0.104	0.117	0	0	0.163	0	0	0.053	0.062	0	0	0	0.062	0	0	0	0	0	1.291	0.288	0.479	63.781	63.994	65.235	64.26	100	67.223	72.861	42.816	41.559	41.66	42.113	41.997	41.33	40.568	42.119	41.435	42.142	46.261	45.683	41.697	15.225	15.225	14.069	14.664	14.508	14.094	15.126
NC_049813.1	0	0	0	0	0	0	0.103	0.104	0	0	0	0.085	0	0	0	0	0	0	0	0.692	0.563	0.228	67.285	68.69	65.593	65.134	67.223	100	73.195	44.782	43.249	43.151	43.17	44.104	43.883	43	43.349	44.337	45.317	43.07	47.402	38.553	13.012	13.012	14.635	13.907	13.893	13.033	14.168
NC_047812.1	0	0	0.063	0	0	0	0.105	0.106	0	0	0	0	0	0	0	0	0	0	0	0.747	0.237	0.329	65.185	67.42	67.535	73.447	72.861	73.195	100	43.843	44.561	44.436	43.759	43.588	44.953	43.946	44.437	44.597	44.714	48.699	47.284	41.555	13.976	14.021	14.209	14.376	15.065	13.97	15.316
NC_024210.1	0.156	0.176	0.168	0.165	0.076	0.283	0.078	0.079	0.076	0.079	0.079	0.127	0.078	0.157	0.243	0.079	0.128	0.078	0.079	0.604	0.109	0.551	43.358	42.471	44.37	42.407	42.816	44.782	43.843	100	75.778	75.991	77.973	78.491	77.217	75.847	75.833	78.302	77.977	60.39	55.207	56.849	15.836	15.836	15.431	16.025	15.876	16.096	16.856
KF771236.1	0	0	0	0	0	0	0.102	0.103	0.092	0	0.075	0.144	0.074	0	0.068	0.219	0.309	0.211	0.138	0.55	0.251	0.193	42.154	42.138	44.308	41.851	41.559	43.249	44.561	75.778	100	99.529	91.749	91.411	84.079	85.718	86.048	84.118	86.769	60.587	55.51	56.425	17.034	16.73	17.454	16.209	17.062	17.669	18.051
NC_024784.1	0	0	0	0	0	0	0.103	0.103	0.092	0	0.075	0.145	0.075	0	0.068	0.22	0.31	0.212	0.139	0.551	0.252	0.193	42.27	42.201	44.418	41.888	41.66	43.151	44.436	75.991	99.529	100	92.043	90.967	83.629	85.287	85.62	83.712	86.901	60.734	55.141	56.387	17.084	16.778	17.51	16.255	17.565	17.726	18.109
NC_024789.1	0	0	0	0	0	0	0.105	0.106	0.053	0	0.075	0.146	0.124	0	0.068	0.078	0.176	0.075	0	0.573	0.226	0.195	43.005	42.704	43.994	43.066	42.113	43.17	43.759	77.973	91.749	92.043	100	93.952	84.648	85.37	86.631	83.675	86.157	61.813	55.8	57.899	17.175	17.083	16.776	15.918	16.254	15.931	16.861
NC_024793.1	0	0	0	0	0	0	0.104	0.105	0.053	0	0.074	0.144	0.122	0	0.068	0.219	0.311	0.211	0.138	0.603	0.223	0.193	42.521	41.612	43.233	42.233	41.997	44.104	43.588	78.491	91.411	90.967	93.952	100	84.878	84.438	85.381	86.5	86.782	60.137	56.509	57.078	16.617	16.526	16.918	16.11	16.433	17.157	17.203
NC_047740.1	0	0	0	0	0	0	0.075	0	0.096	0	0	0	0	0	0	0.149	0.143	0.143	0.144	0.463	0.208	0.14	42.187	41.854	43.115	41.795	41.33	43.883	44.953	77.217	84.079	83.629	84.648	84.878	99.614	93.162	92.902	89.155	88.022	59.776	57.275	59.239	16.651	16.349	16.701	15.64	17.866	17.678	17.947
NC_042038.1	0	0	0	0	0	0	0.173	0.102	0.059	0	0.074	0.076	0.074	0	0	0.218	0.24	0.21	0.137	0.403	0.161	0.083	41.696	41.335	43.025	41.751	40.568	43	43.946	75.847	85.718	85.287	85.37	84.438	93.162	100	97.946	87.223	89.371	59.218	56.674	59.224	16.456	16.167	16.056	15.18	17.352	17.135	17.501
NC_042046.1	0	0	0	0	0	0	0.173	0.102	0.091	0	0.074	0.143	0.074	0	0.067	0.218	0.307	0.21	0.137	0.685	0.199	0.133	42.371	41.643	43.648	42.885	42.119	43.349	44.437	75.833	86.048	85.62	86.631	85.381	92.902	97.946	100	87.527	89.787	60.407	57.865	60.294	16.943	16.654	16.291	15.295	17.861	17.565	17.575
NC_007291.1	0	0.097	0.091	0	0	0.09	0	0	0.093	0	0	0.068	0	0	0.165	0.143	0.206	0.138	0.139	0.448	0.202	0.135	42.563	42.935	43.269	43.16	41.435	44.337	44.597	78.302	84.118	83.712	83.675	86.5	89.155	87.223	87.527	100	90.148	60.555	59.761	58.452	16.586	16.586	16.69	16.067	16.661	17.017	17.12
NC_019718.1	0	0	0	0	0	0	0.103	0.104	0.053	0	0.075	0.146	0.075	0	0.068	0.221	0.312	0.214	0.14	0.421	0.174	0.135	42.249	42.084	43.759	42.182	42.142	45.317	44.714	77.977	86.769	86.901	86.157	86.782	88.022	89.371	89.787	90.148	100	60.108	59.711	60.492	17.285	17	16.892	16.424	17.625	17.467	18.236
NC_023743.1	0.154	0.052	0.142	0	0	0.257	0.138	0.14	0.052	0	0	0.135	0.107	0	0.163	0	0.052	0	0	0.926	0.352	0.202	43.201	41.488	43.161	48.801	46.261	43.07	48.699	60.39	60.587	60.734	61.813	60.137	59.776	59.218	60.407	60.555	60.108	100	56.476	57.474	15.984	16.024	15.927	15.798	16.754	16.214	16.453
NC_047847.1	0.213	0.219	0.216	0.079	0.257	0.296	0.408	0.544	0.418	0.212	0.319	0.484	0.319	0.252	0.367	0.08	0.246	0.079	0.08	0.155	0.26	0.897	45.097	47.046	46.25	44.257	45.683	47.402	47.284	55.207	55.51	55.141	55.8	56.509	57.275	56.674	57.865	59.761	59.711	56.476	100	63.122	15.818	15.744	15.008	15.949	15.599	16.106	15.795
NC_047848.1	0	0	0	0	0	0	0.252	0.195	0.223	0	0.109	0.238	0.084	0	0.067	0	0.067	0.058	0.059	0.456	0.443	0.384	40.217	38.523	39.999	37.85	41.697	38.553	41.555	56.849	56.425	56.387	57.899	57.078	59.239	59.224	60.294	58.452	60.492	57.474	63.122	100	16.073	16.107	16.233	16.039	16.991	15.631	16.499
NC_048204.1	0.838	0.561	0.572	0.637	0.444	0.824	0.433	0.673	0.407	0.64	0.496	0.725	0.957	0.552	0.631	0.399	0.578	0.489	0.39	0.64	0.698	0.862	14.71	12.564	14.503	14.473	15.225	13.012	13.976	15.836	17.034	17.084	17.175	16.617	16.651	16.456	16.943	16.586	17.285	15.984	15.818	16.073	100	100	86.356	83.413	87.039	84.274	82.066
NC_048206.1	0.838	0.561	0.572	0.637	0.444	0.824	0.433	0.673	0.407	0.64	0.496	0.725	0.957	0.552	0.631	0.399	0.578	0.489	0.39	0.64	0.698	0.862	14.566	12.564	14.299	14.473	15.225	13.012	14.021	15.836	16.73	16.778	17.083	16.526	16.349	16.167	16.654	16.586	17	16.024	15.744	16.107	100	100	86.358	83.414	87.161	84.272	82.065
NC_048132.1	1.029	0.689	0.726	0.723	0.635	0.871	0.541	0.529	0.398	0.616	0.606	0.673	1.254	0.602	0.928	0.397	0.647	0.596	0.465	0.636	0.687	0.766	15.097	13.157	14.785	14.664	14.069	14.635	14.209	15.431	17.454	17.51	16.776	16.918	16.701	16.056	16.291	16.69	16.892	15.927	15.008	16.233	86.356	86.358	100	89.96	87.213	84.13	87.775
NC_049818.1	0.645	0.553	0.544	0.539	0.632	0.877	0.423	0.448	0.53	0.611	0.474	0.593	0.99	0.516	0.537	0.394	0.566	0.478	0.462	0.63	0.443	0.877	14.869	13.449	13.986	14.2	14.664	13.907	14.376	16.025	16.209	16.255	15.918	16.11	15.64	15.18	15.295	16.067	16.424	15.798	15.949	16.039	83.413	83.414	89.96	100	89.401	86.112	89.215
NC_049817.1	0.929	0.562	0.539	0.86	0.427	0.768	0.429	0.742	0.275	0.686	0.583	0.67	0.927	0.624	0.614	0.398	0.647	0.484	0.384	0.802	0.899	0.764	14.769	13.35	14.81	14.588	14.508	13.893	15.065	15.876	17.062	17.565	16.254	16.433	17.866	17.352	17.861	16.661	17.625	16.754	15.599	16.991	87.039	87.161	87.213	89.401	100	88.868	89.297
NC_049819.1	0.913	0.565	0.763	0.874	0.646	0.733	0.429	0.532	0.275	0.692	0.584	0.764	1.235	0.598	0.827	0.584	0.828	0.662	0.643	0.576	0.634	0.845	14.762	13.457	14.359	13.714	14.094	13.033	13.97	16.096	17.669	17.726	15.931	17.157	17.678	17.135	17.565	17.017	17.467	16.214	16.106	15.631	84.274	84.272	84.13	86.112	88.868	100	90.403
NC_054896.1	0.767	0.44	0.578	0.696	0.466	0.563	0.262	0.362	0.274	0.523	0.459	0.507	1.073	0.461	0.493	0.228	0.484	0.319	0.297	0.57	0.897	0.515	15.271	13.069	15.315	13.752	15.126	14.168	15.316	16.856	18.051	18.109	16.861	17.203	17.947	17.501	17.575	17.12	18.236	16.453	15.795	16.499	82.066	82.065	87.775	89.215	89.297	90.403	100
NC_054895.1	1.065	0.743	1.094	1.021	0.976	0.958	0.796	0.87	0.587	0.761	1.046	0.869	0.899	0.895	1.246	0.625	0.957	1.07	0.841	0.638	0.507	0.79	14.991	13.545	15.755	14.197	13.897	14.628	14.576	15.994	18.119	18.173	17.578	17.167	16.689	16.987	16.96	16.752	17.995	16.232	16.291	15.771	81.743	81.753	82.781	85.274	84.028	83.366	83.384
NC_049815.1	0.889	0.626	0.585	0.829	0.474	0.735	0.613	0.683	0.502	0.707	0.534	0.754	1.046	0.701	0.597	0.463	0.588	0.669	0.538	0.71	0.365	0.999	15.52	12.887	13.822	14.289	13.238	14.13	14.15	14.245	16.685	16.738	15.871	15.597	16.341	16.257	16.355	15.953	17.045	15.395	15.575	15.602	80.93	80.941	85.57	84.656	84.741	81.905	83.821
NC_049814.1	0.771	0.643	0.573	0.898	0.377	0.815	0.527	0.629	0.716	0.734	0.575	0.691	0.886	0.652	0.722	0.609	0.614	0.593	0.671	0.565	0.44	0.779	15.393	13.028	14.5	14.096	13.163	14.799	15.13	14.834	16.024	16.511	14.35	15.18	15.998	15.773	16.044	15.27	16.324	16.055	15.12	15.85	79.817	79.829	83.287	84.623	84.403	84.141	87.018
NC_048202.1	0.69	0.604	0.621	0.74	0.51	0.773	0.647	0.713	0.723	0.742	0.562	0.776	0.972	0.572	0.686	0.615	0.697	0.713	0.677	0.653	0.767	0.872	15.275	12.802	14.339	14.578	13.341	14.528	15.139	14.867	16.777	16.832	16.1	15.999	16.463	16.293	16.422	16.583	16.407	16.552	14.926	15.856	83.317	83.327	88.859	85.277	84.813	81.733	84.302
NC_047938.1	0.836	0.558	0.482	0.898	0.402	0.797	0.424	0.526	0.515	0.531	0.6	0.669	1.033	0.598	0.89	0.682	0.689	0.756	0.66	0.565	0.438	0.784	14.837	13.4	14.594	14.266	13.508	14.573	14.803	15.218	16.178	16.224	15.604	15.539	15.975	15.617	15.664	15.684	16.23	15.714	14.797	15.509	82.228	82.239	86.498	87.634	88.806	86.891	86.958
NC_049816.1	0.897	0.821	0.77	0.738	0.602	0.919	0.643	0.728	0.452	0.839	0.636	0.876	1.099	0.734	0.734	0.443	0.53	0.543	0.431	0.567	0.441	0.723	15.102	12.762	15.021	14.189	13.956	14.27	15.024	15.657	17.016	17.065	15.954	16.501	16.564	16.643	16.707	15.715	16.94	15.94	14.706	15.736	82.299	82.31	86.074	87.831	87.444	86.065	86.702
NC_049820.1	0.442	0.433	0.207	0.086	0.065	0.439	0	0.178	0.07	0.066	0.084	0.247	0	0.161	0.149	0.154	0.065	0.065	0.066	0.427	0.325	1.257	12.04	9.736	12.662	13.008	11.993	11.088	11.489	13.126	14.334	14.316	13.153	14.113	14.22	14.161	14.393	13.965	14.54	12.838	12.421	12.566	53.253	53.34	55.832	55.658	57.623	56.557	57.245
NC_049828.1	0.471	0.4	0.301	0.333	0.48	0.39	0.362	0.389	0.524	0.291	0.597	0.347	0.574	0.496	0.606	0.201	0.422	0.365	0.195	0.515	0.307	1.19	16.404	15.764	16.057	16.516	15.311	16.812	15.528	18.173	18.102	18.155	18.5	18.035	18.147	17.849	17.693	18.422	18.485	16.643	16.635	17.365	62.062	62.156	64.766	64.279	63.805	64.134	67.024
NC_049853.1	0.333	0.376	1.041	0.268	2.345	1.628	0.635	0.634	0.642	0.743	0.848	0.826	0.925	1.008	1.079	0.681	0.936	0.879	0.712	0.616	0.502	0.99	15.834	15.034	16.175	16.162	16.4	16.022	15.38	17.635	17.582	17.573	18.076	17.92	17.697	17.674	17.644	17.806	18.197	16.704	16.235	17.964	60.076	60.171	66.273	64.877	62.592	61.078	64.279
NC_049829.1	0.351	0.343	1.019	0.278	1.03	0.271	0.668	0.667	0.561	0.653	0.865	0.658	0.943	1.049	0.995	0.581	0.969	0.897	0.722	0.454	0.373	1.017	15.846	16.028	15.931	17.206	15.875	16.158	17.138	18.408	18.85	18.846	18.387	18.7	19.133	18.644	18.625	18.542	19.366	17.002	17.448	18.288	63.023	63.121	66.153	65.03	64.807	65.875	65.959
NC_049830.1	0.342	0.597	0.909	0.273	0.921	0.266	1.317	1.322	1.44	1.003	1.591	1.355	1.722	1.009	1.038	0.68	0.84	0.827	0.656	0.376	0.422	1.08	16.803	14.703	16.078	16.76	15.562	16.374	14.617	17.531	18.34	18.177	18.228	18.561	18.74	18.501	18.402	18.819	19.01	16.023	15.575	18.741	60.941	61.037	66.149	64.984	65.219	63.037	67.377
NC_049825.1	0.46	0.286	0.941	0.419	0.838	0.39	0.521	0.553	0.589	0.642	0.704	0.717	0.713	1.04	0.871	0.793	0.88	0.933	0.77	0.566	0.434	1.077	16.39	15.329	15.66	16.59	15.565	16.561	15.925	17.522	17.613	17.664	18.346	17.918	18.145	17.981	17.943	17.785	18.65	15.51	15.501	16.957	61.256	61.261	66.186	64.785	64.094	62.595	65.058
NC_049826.1	0.339	0.466	0.918	0.312	1.003	0.359	0.801	0.795	0.881	0.436	1.053	0.852	1.006	0.9	0.912	0.578	0.894	0.84	0.564	0.56	0.425	1.054	15.683	15.467	15.858	16.81	15.275	16.239	15.386	17.734	16.891	16.94	17.697	17.601	17.308	17.396	17.355	17.725	17.725	15.368	16.271	17.911	60.102	60.15	64.41	63.683	62.396	61.997	64.686
NC_049827.1	0.286	0.394	0.82	0.224	1.017	0.49	0.523	0.552	0.759	0.702	0.803	0.567	0.761	0.815	1.065	0.643	0.809	0.788	0.625	0.481	0.403	1.089	15.38	15.789	16.277	16.371	15.522	16.019	15.625	17.238	17.681	17.732	18.227	17.9	18.121	18.035	18.026	18.288	18.558	15.103	15.986	17.069	61.084	61.132	64.278	64.42	63.082	64.198	65.612
NC_049821.1	0.472	0.665	1.144	0.305	1.174	0.426	1.391	1.571	1.623	1.16	1.713	1.427	1.517	1.12	2.055	0.95	0.817	0.804	0.741	0.218	0.379	0.938	16.666	15.075	16.002	16.012	15.033	15.987	15.178	16.898	18.617	18.613	17.729	18.225	17.98	17.759	17.684	18.227	19.286	16.091	15.035	17.945	60.453	60.548	63.922	62.579	64.095	65.362	64.424
NC_049822.1	0.368	0.261	1.011	0.263	0.955	0.4	0.852	1.021	0.812	0.97	0.78	0.965	1.053	1.182	1.021	0.731	0.982	0.926	0.761	0.21	0.31	1.029	16.252	13.935	16.076	16.568	14.395	16.017	15.57	17.574	18.688	18.741	18.407	17.954	18.165	18.142	18.145	18.669	19.423	15.769	16.193	17.67	60.14	60.234	64.412	63.348	64	65.603	65.594
NC_049823.1	0.371	0.499	1.019	0.265	0.963	0.326	0.885	1.936	0.932	1.027	1.058	0.885	1.178	1.102	1.138	0.737	1.094	1.04	0.878	0.22	0.381	0.927	16.053	15.1	15.79	16.596	14.923	16.41	15.211	16.913	18.49	18.486	17.97	18.068	18.025	17.634	17.948	18.423	19.338	15.297	15.999	17.701	60.673	60.768	65.63	64.435	64.829	63.133	65.875
NC_021331.1	0.568	0.647	0.189	0.195	0.196	0.625	0.194	0.38	0.189	0.218	0.191	0.315	0.509	0.345	0.279	0.094	0.188	0.194	0.091	0.69	0.283	0.913	15.605	15.349	16.231	18.311	16.778	15.538	16.52	18.398	18.467	18.46	18.796	19.273	18.6	18.517	18.738	18.919	18.953	17.038	14.713	17.077	60.041	60.134	64.628	63.661	64.527	65.846	66.379
NC_049824.1	0.355	0.475	1.003	0.221	0.988	0.285	0.875	1.185	0.949	0.893	0.847	1.066	0.976	1.111	1.127	0.763	1.034	0.905	0.744	0.433	0.331	0.977	15.792	15.393	15.18	15.531	15.272	16.147	15.128	17.536	17.396	17.389	16.608	16.957	17.717	17.362	17.353	17.424	18.019	15.91	15.415	17.468	61.42	61.515	64.339	63.299	64.813	64.422	65.831
NC_049852.1	0.331	0.495	0.933	0.263	0.944	0.257	0.772	1.001	0.852	0.882	1.065	0.852	0.95	1.044	1.018	0.719	0.971	0.915	0.749	0.431	0.421	0.96	15.023	15.443	15.728	16.165	15.584	15.822	15.55	17.025	18.714	18.767	18.19	18.285	18.243	18.21	18.099	18.547	19.47	16.012	16.126	16.646	63.276	63.369	64.847	63.956	67.528	63.982	66.52
NC_048150.1	0.517	0.819	0.439	0.471	0.51	0.51	0.523	0.555	0.619	0.536	0.455	0.613	0.611	0.508	0.46	0.078	0.504	0.597	0.076	0.234	0.287	0.44	10.127	10.969	10.155	10.86	8.866	10.34	9.658	11.882	11.925	11.959	12.493	12.413	10.864	11.337	11.542	11.974	11.928	11.465	11.1	10.208	27.6	27.808	28.576	24	26.263	25.465	25.538
NC_047863.1	0.775	0.97	0.971	0.629	0.332	0.931	0.401	0.406	0.78	0.483	0.602	0.409	0.564	0.766	0.51	0.234	0.485	0.59	0.227	0.182	0.252	0.278	10.226	11.796	12.817	14.133	11.091	11.802	14.214	14.694	13.837	13.702	14.988	14.273	13.693	14.106	14.012	14.488	14.695	13.866	11.098	12.598	30.727	30.729	30.845	29.591	29.108	29.234	28.009
NC_047785.1	1.262	1.213	1.08	1.103	0.658	1.447	0.733	1.914	0.887	0.812	0.882	0.894	1.156	0.808	0.753	0.398	0.748	1.051	0.572	0.469	0.692	0.411	14.197	14.529	15.486	15.296	13.937	15.33	16.214	17.326	16.756	16.695	17.273	17.979	17.32	17.168	17.564	18.087	17.734	17.113	14.122	16.01	35.807	35.756	36.553	33.206	34.175	34.359	34.552
NC_049832.1	1.11	1.17	0.738	0.675	0.581	1.107	0.775	0.793	0.75	0.663	0.997	0.746	1.003	0.653	0.802	0.222	0.654	0.723	0.216	0.519	0.46	0.257	13.977	13.368	16.539	16.06	14.019	15.278	16.935	16.921	18.444	18.385	18.463	17.803	16.711	16.629	16.763	18.168	17.856	17.313	15.261	16.374	36.294	36.364	37.372	34.544	35.289	35.673	34.626
NC_041995.1	1.179	1.136	1.278	0.848	0.681	1.275	0.66	0.661	0.845	0.812	0.852	0.749	0.988	1.416	0.564	0.314	0.656	0.818	0.305	0.564	0.391	0.262	14.331	14.635	15.483	16.553	13.915	14.985	16.7	17.575	16.686	16.56	17.577	17.283	16.437	16.751	16.765	17.431	17.626	16.629	14.593	15.386	35.809	35.802	36.111	34.051	34.322	34.519	34.748
NC_026010.1	0.921	1.023	0.984	0.617	0.686	1.085	0.732	0.726	0.894	0.667	0.554	0.784	1.088	1.363	0.689	0.383	0.619	1.091	0.372	0.409	0.489	0.488	14.69	15.179	15.484	16.904	14.49	14.909	17.034	17.313	16.164	16.143	17.089	16.922	16.818	16.669	16.918	16.916	16.34	16.548	14.016	15.914	35.497	35.563	36.702	33.544	34.727	35.707	34.06
NC_047998.1	1.022	1.063	1.027	0.682	0.538	1.105	0.638	0.713	0.813	0.851	0.765	0.744	0.75	1.334	0.649	0.221	0.588	0.732	0.215	0.221	0.399	0.531	13.173	13.803	15.981	15.738	11.654	14.125	16.104	17.689	15.846	15.719	17.511	16.915	16.992	16.666	17.203	17.954	16.784	16.5	13.912	15.745	35.066	35.106	36.606	33.667	32.377	35.46	33.557
NC_015456.1	1.028	1.047	1.475	1.031	0.791	1.372	0.767	0.618	0.943	0.712	0.639	1.012	1.163	1.429	0.513	0.307	0.709	0.951	0.298	0.268	0.358	0.636	13.054	13.476	16.267	14.684	13.402	14.927	16.755	16.288	16.063	16.003	16.248	16.515	16.774	16.744	17.006	17.011	16.387	16.219	13.503	15.264	33.215	33.25	35.118	31.616	31.127	33.265	32.277
NC_005833.1	0.144	0.228	0.425	0.147	0.345	0.216	0.3	0.302	0.381	0.518	0.384	0.37	0.526	0.403	0.367	0.525	0.421	0.507	0.51	0.739	0.539	0.418	14.501	15.093	15.128	15.797	15.186	15.288	15.437	16.962	16.785	17.573	18.276	17.86	17.106	17.781	18.61	17.403	17.669	16.708	15.334	18.329	35.35	35.376	36.284	32.749	34.051	34.178	33.116
NC_041873.1	0.52	0.485	1.596	0.743	1.024	0.585	0.714	0.733	0.907	1.19	0.973	1.066	1.473	1.704	0.938	0.578	1.024	1.238	0.72	0.624	0.488	0.598	15.324	15.559	15.48	16.223	15.016	14.624	15.136	16.712	17.061	17.015	17.664	17.383	16.164	16.867	17.605	17.132	17.625	16.34	15.755	17.714	35.601	35.667	36.122	33.647	35.071	34.333	34.468
NC_047996.1	0.611	0.647	1.626	0.709	1.231	0.777	0.742	0.947	0.971	1.177	0.865	1.024	1.124	1.962	1.066	0.662	1.123	1.335	0.854	0.858	0.222	0.353	14.235	13.772	15.263	14.273	12.394	13.654	14.59	16.478	16.448	16.408	16.277	16.591	15.174	15.525	15.756	16.395	16.483	16.655	16.135	17.574	35.706	35.703	36.647	33.542	33.179	34.238	34.224
NC_019725.1	0.798	2.427	1.426	0.895	1.243	0.853	1.349	0.895	1.281	1.904	0.958	2.59	1.481	1.216	1.131	0.764	1.612	1.867	1.351	0.477	0.568	0.256	13.973	14.023	14.39	15.78	11.43	14.293	14.868	17.014	15.202	15.295	16.453	15.377	15.987	15.808	16.244	16.868	15.901	16.329	15.633	16.414	35.038	35.027	37.513	33.798	33.622	35.141	35.082
NC_049831.1	0.743	0.674	1.501	0.76	1.118	0.801	0.875	0.876	0.983	1.156	1.004	0.961	1.243	1.542	0.868	0.565	1.022	1.284	0.757	0.278	0.288	0.351	13.538	14.05	14.923	14.653	11.721	13.986	14.577	15.788	13.855	13.924	16.063	15.042	15.527	15.315	15.875	15.812	14.929	15.349	15.755	16.869	35.321	35.886	36.733	34.002	33.696	35.874	35.551
NC_047959.1	0.794	0.836	1.226	0.848	1.147	0.801	0.845	0.983	1.176	1.008	1.059	0.963	1.419	1.195	1.187	0.677	1.13	1.384	0.867	0.611	0.44	0.495	14.419	14.421	14.314	13.823	13.373	14	14.661	15.994	15.448	15.436	16.391	16.118	15.512	15.529	15.54	16.811	16.244	14.689	15.519	17.337	37.874	38.434	38.841	34.596	33.97	36.357	34.958
NC_041874.1	0.883	0.836	1.182	0.902	1.084	0.966	0.955	1.033	0.975	1.003	1.33	1.133	1.235	1.16	1.114	0.58	0.953	1.095	0.563	0.355	0.514	0.535	12.652	13.678	15.074	13.955	13.288	14.821	14.805	15.224	15.665	15.602	16.81	15.498	15.652	15.693	15.946	15.622	15.325	15.709	15.271	16.938	36.513	36.583	37.213	34.203	35.118	35.25	35.531
NC_047828.1	0.959	0.851	1.857	0.905	1.052	0.946	0.727	0.742	0.997	1.182	1.054	1.157	1.696	1.891	1.112	0.667	1.054	1.331	0.808	0.443	0.492	0.603	13.515	14.892	15.241	15.289	13.769	14.531	15.019	16.679	15.983	15.936	16.333	15.651	15.238	15.514	15.552	16.074	16.455	15.777	15.401	17.206	35.723	35.791	36.695	33.669	34.764	34.962	34.098
NC_029071.1	0.344	0.247	0.257	0.201	0.144	0.268	0.146	0.147	0.18	0.319	0.238	0.249	0.321	0.507	0.261	0.145	0.236	0.139	0.14	0.241	0.25	0.423	16.997	16.291	17.47	17.713	15.031	16.14	17.278	16.114	16.938	17.079	17.07	16.432	16.165	16.241	15.923	16.902	17.19	15.476	14.942	16.523	41.332	41.418	40.882	40.987	40.932	41.497	42.117
NC_047898.1	0.694	0.695	0.762	0.631	0.578	0.397	0.799	0.477	0.959	0.518	0.475	0.601	0.942	0.371	0.751	0.083	0.299	0.644	0.08	0.296	0.067	0.406	16.277	16.378	17.28	17.359	14.926	15.041	16.735	15.256	16.25	16.375	16.395	15.459	15.878	15.691	16.084	16.075	16.83	14.629	15.188	15.099	39.974	40.051	41.11	40.615	40.151	41.643	42.825
NC_047947.1	0.93	0.831	0.777	1.162	0.66	0.758	0.74	0.552	0.919	0.616	0.243	0.594	0.9	0.874	0.849	0.237	0.664	0.733	0.233	0.294	0.171	0.557	14.634	14.545	16.471	16.404	13.918	14.988	15.595	15.939	15.564	15.608	16.391	15.164	14.986	15.13	15.078	15.431	16.093	15.076	13.858	16.199	39.461	39.492	40.644	40.375	40.195	40.745	41.018
NC_027350.1	1.101	0.855	1.11	1.191	0.966	0.945	1.118	0.948	1.138	1.007	0.887	0.7	1.217	0.844	0.966	0.485	0.998	1.024	0.543	0.296	0.41	0.337	15.994	16.375	17.964	16.976	15.122	15.514	15.098	15.964	16.628	16.676	16.025	16.019	15.553	15.479	15.611	15.408	16.341	15.888	15.145	15.238	41.02	41.1	41.632	41.481	41.106	41.593	44.3
NC_048065.1	1.02	0.986	1.129	1.015	0.949	0.963	1.042	0.871	1.265	0.945	1.047	0.699	1.03	0.873	1.02	0.409	0.826	0.945	0.469	0.298	0.238	0.339	16.392	16.413	18.302	16.722	15.099	16.139	16.812	16.199	16.536	16.508	16.477	16.306	15.268	15.75	15.609	16.288	15.928	15.766	15.206	14.83	41.758	41.837	41.81	42.168	41.227	42.665	45.511
NC_031026.1	1.229	0.995	1.117	1.197	0.983	0.947	1.081	0.964	1.347	0.969	1.234	0.656	1.238	0.903	1.16	0.503	0.962	1.044	0.508	0.302	0.235	0.488	16.143	16.944	18.029	16.854	15.65	15.251	16.515	15.781	16.709	16.836	15.912	16.446	15.099	15.416	15.434	15.439	16.131	15.425	15.18	14.772	40.681	40.76	41.651	41.915	41.128	42.202	43.761
NC_047823.1	0.993	0.949	1.003	1.105	0.86	0.832	0.947	0.811	0.932	0.97	1.027	0.898	0.959	0.738	1.068	0.523	0.739	1.019	0.527	0.447	0.322	0.38	16.249	15.949	17.792	18.208	14.931	15.507	15.799	16.084	16.67	16.799	16.768	15.895	15.275	15.639	15.755	16.033	15.975	16.941	15.407	15.419	41.438	41.516	41.263	41.497	40.106	41.923	44.234
NC_042066.1	0.928	0.811	1.224	1.053	1.055	1.045	1.106	1.059	1.117	0.833	1.055	0.622	1.007	1.029	1.164	0.437	1.072	0.932	0.483	0.438	0.378	0.723	15.942	15.808	17.202	17.507	15.824	15.345	15.714	15.409	16.253	16.299	16.391	15.946	15.17	15.073	15.652	15.597	16.426	17.585	14.025	15.678	39.476	39.551	39.194	39.399	39.711	39.961	40.856
NC_009540.1	1.258	1.042	0.797	0.993	0.799	0.832	0.933	0.767	1.188	0.701	0.369	0.746	1.143	0.915	1.039	0.286	0.85	0.613	0.335	0.536	0.313	0.817	15.316	15.832	18.362	17.014	15.592	14.558	17.086	15.319	15.614	15.736	16.207	15.173	14.627	14.574	15.103	15.307	15.508	14.858	16.054	16.608	39.96	40.037	40.405	40.076	39.526	40.249	41.273
NC_047985.1	0.948	0.646	0.972	0.933	0.8	0.564	1.458	0.516	1.647	0.44	0.371	0.717	1.083	0.715	0.81	0.262	1.16	1.426	0.948	0.298	0.172	0.818	16.148	15.502	16.687	15.801	14.124	14.462	14.858	16.078	15.191	15.314	15.825	15.392	14.937	15.014	15.211	15.368	15.413	15.144	15.465	15.161	41.593	41.67	40.794	40.319	41.209	42.078	41.777
MN101222.1	0.483	0.724	0.767	0.392	0.669	0.571	0.467	0.47	0.632	0.541	0.672	0.514	0.377	0.632	0.759	0.397	0.463	0.288	0.38	0.172	0.221	1.078	12.922	13.704	12.559	11.874	12.747	14.226	13.122	13.634	13.246	13.283	13.966	13.237	12.724	13.079	13.388	12.995	13.564	14.316	12.845	13.204	24.677	24.619	25.488	25.58	24.484	24.614	23.91
ON045001.1	0.416	0.4	0.48	0.414	0.468	0.721	0.283	0.369	0.391	0.813	0.389	0.486	0.488	0.578	0.515	0.295	0.362	0.285	0.387	0.189	0.432	0.799	13.473	13.669	12.79	11.877	12.487	13.95	13.022	13.206	13.771	13.784	13.628	13.991	13.508	13.665	13.939	13.683	13.577	14.07	13.152	14.007	24.721	24.709	25.708	25.636	25.224	24.908	25.601
OR532867.1	0.415	0.399	0.479	0.413	0.467	0.719	0.282	0.368	0.39	0.811	0.388	0.485	0.487	0.576	0.513	0.294	0.361	0.285	0.386	0.189	0.431	0.797	13.421	13.725	13.602	12.402	12.631	13.95	13.087	13.185	13.359	13.371	13.728	13.68	13.346	13.469	13.725	13.839	13.601	14.146	13.464	14.268	24.416	24.404	25.326	25.029	24.433	24.549	24.943
OK019720.1	0.422	0.406	0.555	0.401	0.39	0.389	0.402	0.405	0.409	0.69	0.401	0.205	0.396	0.491	0.556	0.298	0.4	0.288	0.29	0.19	0.434	0.564	13.592	13.697	12.966	12.423	12.208	13.365	13.129	13.982	13.862	13.876	13.86	13.994	13.198	13.273	13.858	13.314	13.92	14.393	13.097	14.071	26.44	26.428	26.241	24.617	25.618	26.019	25.191
OY757064.1	0.576	0.558	0.52	0.472	0.376	0.693	0.28	0.283	0.548	0.693	0.448	0.551	0.455	0.483	0.612	0.354	0.443	0.35	0.444	0.189	0.242	0.779	13.38	13.898	12.714	12.945	12.469	13.55	14.047	13.864	14.374	14.414	14.258	14.286	12.453	12.208	13.476	13.285	13.784	13.778	14.412	15.197	25.557	25.541	26.266	25.572	25.461	24.328	24.862
OY757094.1	0.488	0.52	0.657	0.545	0.578	0.819	0.485	0.574	0.475	0.913	0.545	0.641	0.547	0.569	0.51	0.357	0.545	0.438	0.347	0.19	0.364	0.577	13.691	13.762	13.225	12.506	12.64	13.268	13.995	13.721	14.486	14.422	15.178	14.554	13.422	13.425	13.786	14.395	14.603	14.852	14.992	13.96	25.373	25.36	26.191	25.731	25.902	25.126	24.61
NC_054894.1	1.015	0.813	0.996	0.864	0.836	0.914	0.787	0.843	1.105	1.059	0.889	0.454	1.005	1.423	1.23	0.659	0.927	1.13	0.587	0.336	0.362	1.356	17.195	16.993	17.397	16.782	15.63	15.371	16.361	16.356	16.3	16.35	16.802	15.546	16.016	15.06	15.865	16.086	15.99	16.611	15.919	15.142	46.589	46.66	48.688	48.418	47.828	48.347	48.549
NC_054892.1	0.864	0.661	0.596	0.509	0.376	0.469	0.588	0.619	0.717	0.538	0.48	0.6	0.813	0.636	0.866	0.445	0.427	0.321	0.576	0.267	0.368	0.901	15.296	15.506	16.944	15.565	16.616	15.343	16.217	16.609	17.036	17.086	17.161	16.443	16.958	16.652	16.602	16.635	17.108	15.649	16.134	15.984	48.096	48.154	50.536	49.324	48.373	48.628	49.207
NC_054893.1	0.555	0.431	0.59	0.175	0.461	0.6	1.085	1.094	1.04	0.393	1.09	1.076	0.75	0.735	0.535	0.412	0.402	0.398	0.401	0.677	0.459	1.394	15.11	14.83	15.103	15.69	16.382	15.504	16.155	16.314	16.452	16.379	16.121	17.053	17.998	16.219	17.114	17.122	16.92	16.99	18.234	17.869	50.243	50.498	51.495	51.626	50.582	51.685	52.912
NC_054897.1	0.227	0.56	0.516	0.525	0.396	0.497	0.47	0.676	0.511	0.311	0.361	0.503	0.669	0.474	0.225	0	0.47	0.656	0	0.603	0.678	0.825	9.083	8.842	8.95	9.473	9.901	9.965	9.426	9	9.143	9.171	9.431	8.752	8.633	8.202	8.287	8.634	9.267	9.82	8.116	9.092	27.94	28.036	29.834	30.248	29.056	28.793	29.771
NC_054898.2	0.51	0.876	0.677	0.813	0.467	0.617	1.352	0.628	1.514	0.669	0.812	0.486	0.797	0.558	0.549	0.255	1.311	1.548	1.051	0.531	0.605	0.668	13.137	13.648	13.626	13.088	12.887	13.205	13.097	14.291	13.918	13.958	13.46	13.396	13.606	14.064	13.956	13.945	13.692	13.376	12.727	14.346	34.015	34.106	35.131	35.256	34.919	35.582	35.595
NC_042122.1	0.593	0.531	0.81	0.508	0.847	0.385	0.624	0.687	0.827	0.877	0.577	0.598	0.784	0.894	0.856	0.882	0.711	0.734	0.682	0.196	0.658	0.649	14.802	14.998	15.824	14.773	14.607	16.687	15.402	14.178	15.259	15.365	15.043	14.696	14.84	14.886	14.988	15.848	15.304	15.428	16.132	14.674	25.519	25.214	26.894	25.715	25.478	25.296	26.061
NC_048137.1	0.545	0.3	0.226	0.273	0.531	0.283	0.116	0.157	0.378	0.069	0.305	0.169	0.229	0.635	0.598	0.127	0.301	0.239	0.123	0.688	0.874	1.133	12.232	12.048	11.661	12.513	11.484	13.211	13.467	12.396	13.386	13.424	12.413	12.208	12.469	12.164	12.441	12.47	11.414	14.422	11.782	13.552	23.835	23.502	25.375	25.493	25.605	25.085	25.817
NC_031050.1	0.362	0.414	0.389	0.203	0.28	0.439	0.28	0.281	0.417	0.678	0.33	0.53	0.536	0.426	0.509	0.203	0.513	0.62	0.197	0.304	0.227	0.581	16.021	14.934	13.771	13.431	14.654	15.723	15.215	15.528	14.922	14.964	15.465	15.257	14.3	14.097	14.892	15.031	15.62	16.477	14.472	16.161	29.267	29.301	29.976	28.447	28.748	29.565	29.418
NC_047820.1	0.131	0.297	0.216	0	0.092	0.241	0.306	0.309	0	0	0.321	0.184	0.063	0.092	0.228	0.063	0.152	0.184	0.061	0.522	0.343	0.645	28.202	29.537	27.953	26.502	30.76	30.625	30.945	23.402	24.434	24.445	24.111	24.355	22.247	22.107	23.277	24.71	23.951	25.287	27.199	21.747	24.698	24.776	24.35	24.857	24.807	24.456	24.331
NC_019509.1	1.428	1.709	1.394	1.434	1.66	1.752	1.649	1.67	1.505	1.743	1.609	1.497	1.755	1.6	1.397	1.436	1.592	1.619	1.406	0.724	1.037	0.959	12.737	11.817	12.892	10.84	12.126	12.815	12.521	13.217	13.243	13.281	13.6	12.935	14.603	13.858	13.554	13.615	13.695	14.005	12.272	13.547	34.032	33.99	34.113	34.517	34.119	34.982	35.103
NC_048088.1	1.507	1.706	1.669	1.506	1.856	1.776	1.646	1.768	1.6	1.803	1.688	1.594	1.607	1.812	1.654	1.702	1.88	1.8	1.586	0.727	1.132	0.997	12.808	12.589	12.615	11.129	12.429	13.224	13.171	13.248	13.058	13.097	13.27	12.755	14.083	13.438	13.176	13.939	13.304	13.155	11.599	14.221	35.065	35.022	35.039	35.405	34.884	35.032	35.47
NC_042043.1	0.212	0.136	1.251	0.466	1.158	0.396	1.858	1.831	1.864	0.771	1.882	1.852	1.876	1.099	1.159	1.145	1.082	1.108	1.114	0.292	0.178	0.565	13.735	14.286	13.734	14.674	13.132	13.444	13.865	14.78	13.863	13.846	14.453	14.323	14.612	14.847	15.093	14.06	15.306	15.12	15.217	14.851	33.701	33.782	34.638	34.558	35.222	35.203	36.427
NC_047960.1	0.875	0.512	0.521	0.479	0.603	0.481	0.308	0.311	0.393	0.307	0.527	0.46	0.462	0.474	0.886	0.544	0.443	0.465	0.47	0.166	0.26	0.174	14.068	14.439	14.392	15.403	14.575	13.906	15.14	15.453	15.407	15.376	15.858	15.525	14.754	15.126	15.054	15.696	16.714	15.616	16.082	15.699	33.733	33.639	34.681	33.679	33.879	34.098	34.015
[truncated: 66 more columns]

## Sheet: Supplementary_Table_6
Supplementary Table 6. iPHoP outputs for analysis of phage genomes (isolates and MAGs) included in this study
Host prediction to genus						Host prediction to genome
Virus	AAI to closest RaFAH reference	Host genus	Confidence score	List of methods		Virus	Host genome	Host taxonomy	Main method	Confidence score	Additional methods
MN013087.1	78.91	d__Bacteria;p__Proteobacteria;c__Gammaproteobacteria;o__Enterobacterales;f__Enterobacteriaceae;g__Escherichia	93.5	iPHoP-RF;95.40		MN013087.1	RS_GCF_002950215.1	d__Bacteria;p__Proteobacteria;c__Gammaproteobacteria;o__Enterobacterales;f__Enterobacteriaceae;g__Escherichia;s__Escherichia flexneri	iPHoP-RF	95.4	None
MN101222.1	37.79	d__Bacteria;p__Proteobacteria;c__Gammaproteobacteria;o__Enterobacterales;f__Enterobacteriaceae;g__Escherichia	90.7	RaFAH;82.30 iPHoP-RF;80.60		MN013087.1	RS_GCF_003697165.2	d__Bacteria;p__Proteobacteria;c__Gammaproteobacteria;o__Enterobacterales;f__Enterobacteriaceae;g__Escherichia;s__Escherichia coli	iPHoP-RF	95.4	None
MT701592.1	83.46	d__Bacteria;p__Proteobacteria;c__Gammaproteobacteria;o__Enterobacterales;f__Enterobacteriaceae;g__Escherichia	93.5	iPHoP-RF;95.40		MN013087.1	RS_GCF_002965065.1	d__Bacteria;p__Proteobacteria;c__Gammaproteobacteria;o__Enterobacterales;f__Enterobacteriaceae;g__Escherichia;s__Escherichia sp002965065	iPHoP-RF	95.1	None
MW021764.1	78.17	d__Bacteria;p__Proteobacteria;c__Gammaproteobacteria;o__Enterobacterales;f__Enterobacteriaceae;g__Escherichia	94.5	iPHoP-RF;96.10		MN013087.1	RS_GCF_005843885.1	d__Bacteria;p__Proteobacteria;c__Gammaproteobacteria;o__Enterobacterales;f__Enterobacteriaceae;g__Escherichia;s__Escherichia sp005843885	iPHoP-RF	95.1	None
MZ172460.1	88.27	d__Bacteria;p__Proteobacteria;c__Gammaproteobacteria;o__Enterobacterales;f__Enterobacteriaceae;g__Escherichia	90.9	iPHoP-RF;93.10 RaFAH;51.20		MN013087.1	RS_GCF_004211955.1	d__Bacteria;p__Proteobacteria;c__Gammaproteobacteria;o__Enterobacterales;f__Enterobacteriaceae;g__Escherichia;s__Escherichia sp004211955	iPHoP-RF	94.7	None
MZ428221.1	77.29	d__Bacteria;p__Proteobacteria;c__Gammaproteobacteria;o__Enterobacterales;f__Enterobacteriaceae;g__Escherichia	94.9	iPHoP-RF;96.40		MN013087.1	RS_GCF_000208585.1	d__Bacteria;p__Proteobacteria;c__Gammaproteobacteria;o__Enterobacterales;f__Enterobacteriaceae;g__Escherichia;s__Escherichia sp000208585	iPHoP-RF	94.4	None
MZ598515.1	78.99	d__Bacteria;p__Proteobacteria;c__Gammaproteobacteria;o__Enterobacterales;f__Enterobacteriaceae;g__Escherichia	93.1	iPHoP-RF;93.10 RaFAH;64.70		MN013087.1	RS_GCF_002900365.1	d__Bacteria;p__Proteobacteria;c__Gammaproteobacteria;o__Enterobacterales;f__Enterobacteriaceae;g__Escherichia;s__Escherichia marmotae	iPHoP-RF	94.4	None
NC_028760.1	100	d__Bacteria;p__Proteobacteria;c__Gammaproteobacteria;o__Enterobacterales;f__Enterobacteriaceae;g__Escherichia	95.9	iPHoP-RF;97.10		MN013087.1	RS_GCF_011881725.1	d__Bacteria;p__Proteobacteria;c__Gammaproteobacteria;o__Enterobacterales;f__Enterobacteriaceae;g__Escherichia;s__Escherichia coli_E	iPHoP-RF	94.4	None
NC_043469.1	100	d__Bacteria;p__Proteobacteria;c__Gammaproteobacteria;o__Enterobacterales;f__Enterobacteriaceae;g__Escherichia	93.9	iPHoP-RF;95.70		MN013087.1	RS_GCF_000026325.1	d__Bacteria;p__Proteobacteria;c__Gammaproteobacteria;o__Enterobacterales;f__Enterobacteriaceae;g__Escherichia;s__Escherichia coli_D	iPHoP-RF	94.1	None
NC_047841.1	94.32	d__Bacteria;p__Proteobacteria;c__Gammaproteobacteria;o__Enterobacterales;f__Enterobacteriaceae;g__Escherichia	91.8	iPHoP-RF;94.10		MN013087.1	RS_GCF_001660175.1	d__Bacteria;p__Proteobacteria;c__Gammaproteobacteria;o__Enterobacterales;f__Enterobacteriaceae;g__Escherichia;s__Escherichia sp001660175	iPHoP-RF	93.7	None
NC_047907.1	92.79	d__Bacteria;p__Proteobacteria;c__Gammaproteobacteria;o__Enterobacterales;f__Enterobacteriaceae;g__Escherichia	90.7	iPHoP-RF;93.10		MN013087.1	GB_GCA_003018335.1	d__Bacteria;p__Proteobacteria;c__Gammaproteobacteria;o__Enterobacterales;f__Enterobacteriaceae;g__Escherichia;s__Escherichia coli_C	iPHoP-RF	93.1	None
NC_049834.1	79.89	d__Bacteria;p__Proteobacteria;c__Gammaproteobacteria;o__Enterobacterales;f__Enterobacteriaceae;g__Escherichia	93.5	iPHoP-RF;95.40		MN395285.1	RS_GCF_000208585.1	d__Bacteria;p__Proteobacteria;c__Gammaproteobacteria;o__Enterobacterales;f__Enterobacteriaceae;g__Escherichia;s__Escherichia sp000208585	iPHoP-RF	90.1	None
NC_049835.1	84.01	d__Bacteria;p__Proteobacteria;c__Gammaproteobacteria;o__Enterobacterales;f__Enterobacteriaceae;g__Escherichia	91.8	iPHoP-RF;94.10		MT701592.1	RS_GCF_002900365.1	d__Bacteria;p__Proteobacteria;c__Gammaproteobacteria;o__Enterobacterales;f__Enterobacteriaceae;g__Escherichia;s__Escherichia marmotae	iPHoP-RF	95.4	None
NC_049836.1	81.3	d__Bacteria;p__Proteobacteria;c__Gammaproteobacteria;o__Enterobacterales;f__Enterobacteriaceae;g__Escherichia	94.9	iPHoP-RF;96.40		MT701592.1	RS_GCF_004211955.1	d__Bacteria;p__Proteobacteria;c__Gammaproteobacteria;o__Enterobacterales;f__Enterobacteriaceae;g__Escherichia;s__Escherichia sp004211955	iPHoP-RF	95.4	None
NC_049837.1	80.62	d__Bacteria;p__Proteobacteria;c__Gammaproteobacteria;o__Enterobacterales;f__Enterobacteriaceae;g__Escherichia	92.6	iPHoP-RF;94.70		MT701592.1	RS_GCF_011881725.1	d__Bacteria;p__Proteobacteria;c__Gammaproteobacteria;o__Enterobacterales;f__Enterobacteriaceae;g__Escherichia;s__Escherichia coli_E	iPHoP-RF	95.4	None
NC_049841.1	87.44	d__Bacteria;p__Proteobacteria;c__Gammaproteobacteria;o__Enterobacterales;f__Enterobacteriaceae;g__Escherichia	94.9	iPHoP-RF;96.40		MT701592.1	RS_GCF_002950215.1	d__Bacteria;p__Proteobacteria;c__Gammaproteobacteria;o__Enterobacterales;f__Enterobacteriaceae;g__Escherichia;s__Escherichia flexneri	iPHoP-RF	95.1	None
NC_049845.1	88.98	d__Bacteria;p__Proteobacteria;c__Gammaproteobacteria;o__Enterobacterales;f__Enterobacteriaceae;g__Klebsiella_A	90.4	blast;92.90 iPHoP-RF;79.80		MT701592.1	RS_GCF_003697165.2	d__Bacteria;p__Proteobacteria;c__Gammaproteobacteria;o__Enterobacterales;f__Enterobacteriaceae;g__Escherichia;s__Escherichia coli	iPHoP-RF	95.1	None
OL539448.1	93.17	d__Bacteria;p__Proteobacteria;c__Gammaproteobacteria;o__Enterobacterales;f__Enterobacteriaceae;g__Escherichia	93.1	iPHoP-RF;95.10		MT701592.1	RS_GCF_002965065.1	d__Bacteria;p__Proteobacteria;c__Gammaproteobacteria;o__Enterobacterales;f__Enterobacteriaceae;g__Escherichia;s__Escherichia sp002965065	iPHoP-RF	94.4	None
OL674249.1	90.02	d__Bacteria;p__Proteobacteria;c__Gammaproteobacteria;o__Enterobacterales;f__Enterobacteriaceae;g__Escherichia	95.9	iPHoP-RF;97.10		MT701592.1	RS_GCF_005843885.1	d__Bacteria;p__Proteobacteria;c__Gammaproteobacteria;o__Enterobacterales;f__Enterobacteriaceae;g__Escherichia;s__Escherichia sp005843885	iPHoP-RF	94.1	None
OL744210.1	87.52	d__Bacteria;p__Proteobacteria;c__Gammaproteobacteria;o__Enterobacterales;f__Enterobacteriaceae;g__Escherichia	91	iPHoP-RF;93.40		MT701592.1	RS_GCF_000026325.1	d__Bacteria;p__Proteobacteria;c__Gammaproteobacteria;o__Enterobacterales;f__Enterobacteriaceae;g__Escherichia;s__Escherichia coli_D	iPHoP-RF	93.7	None
OM065839.1	75.85	d__Bacteria;p__Proteobacteria;c__Gammaproteobacteria;o__Enterobacterales;f__Enterobacteriaceae;g__Escherichia	91.8	iPHoP-RF;94.10		MT701592.1	RS_GCF_000026225.1	d__Bacteria;p__Proteobacteria;c__Gammaproteobacteria;o__Enterobacterales;f__Enterobacteriaceae;g__Escherichia;s__Escherichia fergusonii	iPHoP-RF	93.4	None
OM328157.1	79.72	d__Bacteria;p__Proteobacteria;c__Gammaproteobacteria;o__Enterobacterales;f__Enterobacteriaceae;g__Escherichia	94.3	iPHoP-RF;92.10 RaFAH;74.90		MT701592.1	GB_GCA_003018335.1	d__Bacteria;p__Proteobacteria;c__Gammaproteobacteria;o__Enterobacterales;f__Enterobacteriaceae;g__Escherichia;s__Escherichia coli_C	iPHoP-RF	93.1	None
OM938991.1	89.41	d__Bacteria;p__Proteobacteria;c__Gammaproteobacteria;o__Enterobacterales;f__Enterobacteriaceae;g__Escherichia	91.8	iPHoP-RF;94.10		MW021764.1	RS_GCF_002950215.1	d__Bacteria;p__Proteobacteria;c__Gammaproteobacteria;o__Enterobacterales;f__Enterobacteriaceae;g__Escherichia;s__Escherichia flexneri	iPHoP-RF	96.1	None
ON045001.1	39.55	d__Bacteria;p__Proteobacteria;c__Gammaproteobacteria;o__Enterobacterales;f__Enterobacteriaceae;g__Escherichia	92.5	iPHoP-RF;92.10 RaFAH;65.60		MW021764.1	RS_GCF_004211955.1	d__Bacteria;p__Proteobacteria;c__Gammaproteobacteria;o__Enterobacterales;f__Enterobacteriaceae;g__Escherichia;s__Escherichia sp004211955	iPHoP-RF	96.1	None
OP030905.1	81.54	d__Bacteria;p__Proteobacteria;c__Gammaproteobacteria;o__Enterobacterales;f__Enterobacteriaceae;g__Escherichia	93.1	iPHoP-RF;95.10		MW021764.1	RS_GCF_011881725.1	d__Bacteria;p__Proteobacteria;c__Gammaproteobacteria;o__Enterobacterales;f__Enterobacteriaceae;g__Escherichia;s__Escherichia coli_E	iPHoP-RF	96.1	None
OP075789.1	89.67	d__Bacteria;p__Proteobacteria;c__Gammaproteobacteria;o__Enterobacterales;f__Enterobacteriaceae;g__Escherichia	90.3	iPHoP-RF;92.80		MW021764.1	RS_GCF_003697165.2	d__Bacteria;p__Proteobacteria;c__Gammaproteobacteria;o__Enterobacterales;f__Enterobacteriaceae;g__Escherichia;s__Escherichia coli	iPHoP-RF	95.1	None
OP267563.1	91.83	d__Bacteria;p__Proteobacteria;c__Gammaproteobacteria;o__Enterobacterales;f__Enterobacteriaceae;g__Escherichia	93.9	iPHoP-RF;95.70		MW021764.1	RS_GCF_002900365.1	d__Bacteria;p__Proteobacteria;c__Gammaproteobacteria;o__Enterobacterales;f__Enterobacteriaceae;g__Escherichia;s__Escherichia marmotae	iPHoP-RF	94.4	None
OP611406.1	91.4	d__Bacteria;p__Proteobacteria;c__Gammaproteobacteria;o__Enterobacterales;f__Enterobacteriaceae;g__Escherichia	93.9	iPHoP-RF;95.70		MW021764.1	RS_GCF_000026325.1	d__Bacteria;p__Proteobacteria;c__Gammaproteobacteria;o__Enterobacterales;f__Enterobacteriaceae;g__Escherichia;s__Escherichia coli_D	iPHoP-RF	94.1	None
OR356114.1	79.07	d__Bacteria;p__Proteobacteria;c__Gammaproteobacteria;o__Enterobacterales;f__Enterobacteriaceae;g__Escherichia	94.5	iPHoP-RF;96.10		MW021764.1	GB_GCA_003018335.1	d__Bacteria;p__Proteobacteria;c__Gammaproteobacteria;o__Enterobacterales;f__Enterobacteriaceae;g__Escherichia;s__Escherichia coli_C	iPHoP-RF	93.4	None
OR532798.1	87.43	d__Bacteria;p__Proteobacteria;c__Gammaproteobacteria;o__Enterobacterales;f__Enterobacteriaceae;g__Escherichia	90.3	iPHoP-RF;92.80		MW021764.1	RS_GCF_002965065.1	d__Bacteria;p__Proteobacteria;c__Gammaproteobacteria;o__Enterobacterales;f__Enterobacteriaceae;g__Escherichia;s__Escherichia sp002965065	iPHoP-RF	93.4	None
OR532807.1	91.68	d__Bacteria;p__Proteobacteria;c__Gammaproteobacteria;o__Enterobacterales;f__Enterobacteriaceae;g__Escherichia	92.2	iPHoP-RF;94.40		MW021764.1	RS_GCF_005843885.1	d__Bacteria;p__Proteobacteria;c__Gammaproteobacteria;o__Enterobacterales;f__Enterobacteriaceae;g__Escherichia;s__Escherichia sp005843885	iPHoP-RF	93.4	None
OR532811.1	78.51	d__Bacteria;p__Proteobacteria;c__Gammaproteobacteria;o__Enterobacterales;f__Enterobacteriaceae;g__Escherichia	92.6	iPHoP-RF;94.70		MW021764.1	RS_GCF_000208585.1	d__Bacteria;p__Proteobacteria;c__Gammaproteobacteria;o__Enterobacterales;f__Enterobacteriaceae;g__Escherichia;s__Escherichia sp000208585	iPHoP-RF	93.1	None
OR532813.1	89.15	d__Bacteria;p__Proteobacteria;c__Gammaproteobacteria;o__Enterobacterales;f__Enterobacteriaceae;g__Klebsiella	91	RaFAH;93.40		MW021764.1	RS_GCF_001660175.1	d__Bacteria;p__Proteobacteria;c__Gammaproteobacteria;o__Enterobacterales;f__Enterobacteriaceae;g__Escherichia;s__Escherichia sp001660175	iPHoP-RF	93.1	None
OR532850.1	80.11	d__Bacteria;p__Proteobacteria;c__Gammaproteobacteria;o__Enterobacterales;f__Enterobacteriaceae;g__Escherichia	90.7	iPHoP-RF;93.10		MZ172460.1	RS_GCF_005843885.1	d__Bacteria;p__Proteobacteria;c__Gammaproteobacteria;o__Enterobacterales;f__Enterobacteriaceae;g__Escherichia;s__Escherichia sp005843885	iPHoP-RF	93.1	None
OR532859.1	90.34	d__Bacteria;p__Proteobacteria;c__Gammaproteobacteria;o__Enterobacterales;f__Enterobacteriaceae;g__Escherichia	90.3	iPHoP-RF;92.80		MZ172460.1	RS_GCF_001660175.1	d__Bacteria;p__Proteobacteria;c__Gammaproteobacteria;o__Enterobacterales;f__Enterobacteriaceae;g__Escherichia;s__Escherichia sp001660175	iPHoP-RF	92.8	None
OR532861.1	86.63	d__Bacteria;p__Proteobacteria;c__Gammaproteobacteria;o__Enterobacterales;f__Enterobacteriaceae;g__Escherichia	92.2	iPHoP-RF;94.40		MZ172460.1	RS_GCF_003697165.2	d__Bacteria;p__Proteobacteria;c__Gammaproteobacteria;o__Enterobacterales;f__Enterobacteriaceae;g__Escherichia;s__Escherichia coli	iPHoP-RF	92.8	None
OR532867.1	39.83	d__Bacteria;p__Proteobacteria;c__Gammaproteobacteria;o__Enterobacterales;f__Enterobacteriaceae;g__Escherichia	91.6	iPHoP-RF;91.40 RaFAH;64.50		MZ172460.1	RS_GCF_002965065.1	d__Bacteria;p__Proteobacteria;c__Gammaproteobacteria;o__Enterobacterales;f__Enterobacteriaceae;g__Escherichia;s__Escherichia sp002965065	iPHoP-RF	92.4	None
OR532873.1	89.73	d__Bacteria;p__Proteobacteria;c__Gammaproteobacteria;o__Enterobacterales;f__Enterobacteriaceae;g__Escherichia	93.1	iPHoP-RF;95.10		MZ172460.1	RS_GCF_000208585.1	d__Bacteria;p__Proteobacteria;c__Gammaproteobacteria;o__Enterobacterales;f__Enterobacteriaceae;g__Escherichia;s__Escherichia sp000208585	iPHoP-RF	91.8	None
OR532879.1	89.27	d__Bacteria;p__Proteobacteria;c__Gammaproteobacteria;o__Enterobacterales;f__Enterobacteriaceae;g__Escherichia	90.7	iPHoP-RF;93.10		MZ172460.1	RS_GCF_002900365.1	d__Bacteria;p__Proteobacteria;c__Gammaproteobacteria;o__Enterobacterales;f__Enterobacteriaceae;g__Escherichia;s__Escherichia marmotae	iPHoP-RF	91.8	None
OR532891.1	86.09	d__Bacteria;p__Proteobacteria;c__Gammaproteobacteria;o__Enterobacterales;f__Enterobacteriaceae;g__Klebsiella	90	RaFAH;92.50		MZ172460.1	RS_GCF_002950215.1	d__Bacteria;p__Proteobacteria;c__Gammaproteobacteria;o__Enterobacterales;f__Enterobacteriaceae;g__Escherichia;s__Escherichia flexneri	iPHoP-RF	90.8	None
OR532901.1	77.75	d__Bacteria;p__Proteobacteria;c__Gammaproteobacteria;o__Enterobacterales;f__Enterobacteriaceae;g__Escherichia	93.6	iPHoP-RF;95.40 RaFAH;51.20		MZ172460.1	RS_GCF_004211955.1	d__Bacteria;p__Proteobacteria;c__Gammaproteobacteria;o__Enterobacterales;f__Enterobacteriaceae;g__Escherichia;s__Escherichia sp004211955	iPHoP-RF	90.5	None
OR896846.1	81.95	d__Bacteria;p__Proteobacteria;c__Gammaproteobacteria;o__Enterobacterales;f__Enterobacteriaceae;g__Escherichia	95.9	iPHoP-RF;97.10		MZ172460.1	RS_GCF_011881725.1	d__Bacteria;p__Proteobacteria;c__Gammaproteobacteria;o__Enterobacterales;f__Enterobacteriaceae;g__Escherichia;s__Escherichia coli_E	iPHoP-RF	90.5	None
OR896856.1	87.4	d__Bacteria;p__Proteobacteria;c__Gammaproteobacteria;o__Enterobacterales;f__Enterobacteriaceae;g__Escherichia	90.3	iPHoP-RF;92.80		MZ398242.1	RS_GCF_001660175.1	d__Bacteria;p__Proteobacteria;c__Gammaproteobacteria;o__Enterobacterales;f__Enterobacteriaceae;g__Escherichia;s__Escherichia sp001660175	iPHoP-RF	91.1	None
OR896858.1	75.98	d__Bacteria;p__Proteobacteria;c__Gammaproteobacteria;o__Enterobacterales;f__Enterobacteriaceae;g__Escherichia	94.9	iPHoP-RF;96.40		MZ398242.1	RS_GCF_004211955.1	d__Bacteria;p__Proteobacteria;c__Gammaproteobacteria;o__Enterobacterales;f__Enterobacteriaceae;g__Escherichia;s__Escherichia sp004211955	iPHoP-RF	91.1	None
OR983331.1	80.35	d__Bacteria;p__Proteobacteria;c__Gammaproteobacteria;o__Enterobacterales;f__Enterobacteriaceae;g__Escherichia	94.5	iPHoP-RF;96.10		MZ398242.1	RS_GCF_011881725.1	d__Bacteria;p__Proteobacteria;c__Gammaproteobacteria;o__Enterobacterales;f__Enterobacteriaceae;g__Escherichia;s__Escherichia coli_E	iPHoP-RF	91.1	None
OX335369.1	91.25	d__Bacteria;p__Proteobacteria;c__Gammaproteobacteria;o__Enterobacterales;f__Enterobacteriaceae;g__Escherichia	90.3	iPHoP-RF;92.80		MZ398242.1	RS_GCF_000208585.1	d__Bacteria;p__Proteobacteria;c__Gammaproteobacteria;o__Enterobacterales;f__Enterobacteriaceae;g__Escherichia;s__Escherichia sp000208585	iPHoP-RF	90.5	None
OX335370.1	90.11	d__Bacteria;p__Proteobacteria;c__Gammaproteobacteria;o__Enterobacterales;f__Enterobacteriaceae;g__Escherichia	93.1	iPHoP-RF;95.10		MZ398242.1	RS_GCF_002900365.1	d__Bacteria;p__Proteobacteria;c__Gammaproteobacteria;o__Enterobacterales;f__Enterobacteriaceae;g__Escherichia;s__Escherichia marmotae	iPHoP-RF	90.1	None
OX335386.1	85.1	d__Bacteria;p__Proteobacteria;c__Gammaproteobacteria;o__Enterobacterales;f__Enterobacteriaceae;g__Escherichia	93.9	iPHoP-RF;95.70		MZ398242.1	RS_GCF_002965065.1	d__Bacteria;p__Proteobacteria;c__Gammaproteobacteria;o__Enterobacterales;f__Enterobacteriaceae;g__Escherichia;s__Escherichia sp002965065	iPHoP-RF	90.1	None
OX335400.1	91.25	d__Bacteria;p__Proteobacteria;c__Gammaproteobacteria;o__Enterobacterales;f__Enterobacteriaceae;g__Escherichia	93.1	iPHoP-RF;95.10		MZ428221.1	GB_GCA_003018335.1	d__Bacteria;p__Proteobacteria;c__Gammaproteobacteria;o__Enterobacterales;f__Enterobacteriaceae;g__Escherichia;s__Escherichia coli_C	iPHoP-RF	96.4	None
OX335404.1	90.12	d__Bacteria;p__Proteobacteria;c__Gammaproteobacteria;o__Enterobacterales;f__Enterobacteriaceae;g__Escherichia	93.1	iPHoP-RF;95.10		MZ428221.1	RS_GCF_000026325.1	d__Bacteria;p__Proteobacteria;c__Gammaproteobacteria;o__Enterobacterales;f__Enterobacteriaceae;g__Escherichia;s__Escherichia coli_D	iPHoP-RF	96.1	None
OX335412.1	92.89	d__Bacteria;p__Proteobacteria;c__Gammaproteobacteria;o__Enterobacterales;f__Enterobacteriaceae;g__Escherichia	90.3	iPHoP-RF;92.80		MZ428221.1	RS_GCF_002950215.1	d__Bacteria;p__Proteobacteria;c__Gammaproteobacteria;o__Enterobacterales;f__Enterobacteriaceae;g__Escherichia;s__Escherichia flexneri	iPHoP-RF	96.1	None
OX335422.1	91.49	d__Bacteria;p__Proteobacteria;c__Gammaproteobacteria;o__Enterobacterales;f__Enterobacteriaceae;g__Escherichia	95.3	iPHoP-RF;96.70		MZ428221.1	RS_GCF_005843885.1	d__Bacteria;p__Proteobacteria;c__Gammaproteobacteria;o__Enterobacterales;f__Enterobacteriaceae;g__Escherichia;s__Escherichia sp005843885	iPHoP-RF	96.1	None
OX335430.1	87.3	d__Bacteria;p__Proteobacteria;c__Gammaproteobacteria;o__Enterobacterales;f__Enterobacteriaceae;g__Escherichia	94.9	iPHoP-RF;96.40		MZ428221.1	RS_GCF_002900365.1	d__Bacteria;p__Proteobacteria;c__Gammaproteobacteria;o__Enterobacterales;f__Enterobacteriaceae;g__Escherichia;s__Escherichia marmotae	iPHoP-RF	95.7	None
OY757094.1	38.03	d__Bacteria;p__Proteobacteria;c__Gammaproteobacteria;o__Enterobacterales;f__Enterobacteriaceae;g__Escherichia	94.2	iPHoP-RF;87.90 RaFAH;83.20		MZ428221.1	RS_GCF_003697165.2	d__Bacteria;p__Proteobacteria;c__Gammaproteobacteria;o__Enterobacterales;f__Enterobacteriaceae;g__Escherichia;s__Escherichia coli	iPHoP-RF	95.7	None
OY978792.1	86.32	d__Bacteria;p__Proteobacteria;c__Gammaproteobacteria;o__Enterobacterales;f__Enterobacteriaceae;g__Escherichia	91.4	iPHoP-RF;93.70		MZ428221.1	RS_GCF_004211955.1	d__Bacteria;p__Proteobacteria;c__Gammaproteobacteria;o__Enterobacterales;f__Enterobacteriaceae;g__Escherichia;s__Escherichia sp004211955	iPHoP-RF	94.4	None
OY978817.1	86.24	d__Bacteria;p__Proteobacteria;c__Gammaproteobacteria;o__Enterobacterales;f__Enterobacteriaceae;g__Escherichia	95.3	iPHoP-RF;96.70		MZ428221.1	RS_GCF_011881725.1	d__Bacteria;p__Proteobacteria;c__Gammaproteobacteria;o__Enterobacterales;f__Enterobacteriaceae;g__Escherichia;s__Escherichia coli_E	iPHoP-RF	94.4	None
OY978856.1	89.66	d__Bacteria;p__Proteobacteria;c__Gammaproteobacteria;o__Enterobacterales;f__Enterobacteriaceae;g__Escherichia	93.1	iPHoP-RF;95.10		MZ428221.1	RS_GCF_002965065.1	d__Bacteria;p__Proteobacteria;c__Gammaproteobacteria;o__Enterobacterales;f__Enterobacteriaceae;g__Escherichia;s__Escherichia sp002965065	iPHoP-RF	94.1	None
OY979433.1	92.49	d__Bacteria;p__Proteobacteria;c__Gammaproteobacteria;o__Enterobacterales;f__Enterobacteriaceae;g__Escherichia	91.8	iPHoP-RF;94.10		MZ428221.1	RS_GCF_001660175.1	d__Bacteria;p__Proteobacteria;c__Gammaproteobacteria;o__Enterobacterales;f__Enterobacteriaceae;g__Escherichia;s__Escherichia sp001660175	iPHoP-RF	92.4	None
OY979435.1	91.67	d__Bacteria;p__Proteobacteria;c__Gammaproteobacteria;o__Enterobacterales;f__Enterobacteriaceae;g__Escherichia	91	iPHoP-RF;93.40		MZ428224.1	RS_GCF_001660175.1	d__Bacteria;p__Proteobacteria;c__Gammaproteobacteria;o__Enterobacterales;f__Enterobacteriaceae;g__Escherichia;s__Escherichia sp001660175	iPHoP-RF	91.4	None
PP889495.1	78.97	d__Bacteria;p__Proteobacteria;c__Gammaproteobacteria;o__Enterobacterales;f__Enterobacteriaceae;g__Escherichia	94.5	iPHoP-RF;96.10 RaFAH;50.40		MZ428224.1	RS_GCF_002965065.1	d__Bacteria;p__Proteobacteria;c__Gammaproteobacteria;o__Enterobacterales;f__Enterobacteriaceae;g__Escherichia;s__Escherichia sp002965065	iPHoP-RF	90.1	None
PP889505.1	80.66	d__Bacteria;p__Proteobacteria;c__Gammaproteobacteria;o__Enterobacterales;f__Enterobacteriaceae;g__Escherichia	94.9	iPHoP-RF;96.40		MZ571834.1	RS_GCF_004211955.1	d__Bacteria;p__Proteobacteria;c__Gammaproteobacteria;o__Enterobacterales;f__Enterobacteriaceae;g__Escherichia;s__Escherichia sp004211955	iPHoP-RF	90.5	None
PQ337355.1	89.36	d__Bacteria;p__Proteobacteria;c__Gammaproteobacteria;o__Enterobacterales;f__Enterobacteriaceae;g__Klebsiella	93.2	RaFAH;95.20		MZ598515.1	RS_GCF_002900365.1	d__Bacteria;p__Proteobacteria;c__Gammaproteobacteria;o__Enterobacterales;f__Enterobacteriaceae;g__Escherichia;s__Escherichia marmotae	iPHoP-RF	93.1	None
PQ337355.1	89.36	d__Bacteria;p__Proteobacteria;c__Gammaproteobacteria;o__Enterobacterales;f__Enterobacteriaceae;g__Escherichia	91.4	iPHoP-RF;93.70		MZ598515.1	RS_GCF_001660175.1	d__Bacteria;p__Proteobacteria;c__Gammaproteobacteria;o__Enterobacterales;f__Enterobacteriaceae;g__Escherichia;s__Escherichia sp001660175	iPHoP-RF	92.8	None
PQ505130.1	91.31	d__Bacteria;p__Proteobacteria;c__Gammaproteobacteria;o__Enterobacterales;f__Enterobacteriaceae;g__Escherichia	91.8	iPHoP-RF;94.10		MZ598515.1	RS_GCF_004211955.1	d__Bacteria;p__Proteobacteria;c__Gammaproteobacteria;o__Enterobacterales;f__Enterobacteriaceae;g__Escherichia;s__Escherichia sp004211955	iPHoP-RF	92.4	None
PQ519586.1	86.16	d__Bacteria;p__Proteobacteria;c__Gammaproteobacteria;o__Enterobacterales;f__Enterobacteriaceae;g__Klebsiella	91.4	RaFAH;93.70		MZ598515.1	RS_GCF_005843885.1	d__Bacteria;p__Proteobacteria;c__Gammaproteobacteria;o__Enterobacterales;f__Enterobacteriaceae;g__Escherichia;s__Escherichia sp005843885	iPHoP-RF	92.1	None
PQ641082.1	81.02	d__Bacteria;p__Proteobacteria;c__Gammaproteobacteria;o__Enterobacterales;f__Enterobacteriaceae;g__Escherichia	94.9	iPHoP-RF;96.40		MZ598515.1	RS_GCF_002950215.1	d__Bacteria;p__Proteobacteria;c__Gammaproteobacteria;o__Enterobacterales;f__Enterobacteriaceae;g__Escherichia;s__Escherichia flexneri	iPHoP-RF	91.8	None
SAMN00792055_a1_ct11403	79.26	d__Bacteria;p__Proteobacteria;c__Gammaproteobacteria;o__Enterobacterales;f__Enterobacteriaceae;g__Escherichia	90.3	iPHoP-RF;92.80		MZ598515.1	RS_GCF_003697165.2	d__Bacteria;p__Proteobacteria;c__Gammaproteobacteria;o__Enterobacterales;f__Enterobacteriaceae;g__Escherichia;s__Escherichia coli	iPHoP-RF	91.8	None
uvig_132550	87.96	d__Bacteria;p__Proteobacteria;c__Gammaproteobacteria;o__Enterobacterales;f__Enterobacteriaceae;g__Escherichia	90.3	iPHoP-RF;92.80		MZ598515.1	RS_GCF_011881725.1	d__Bacteria;p__Proteobacteria;c__Gammaproteobacteria;o__Enterobacterales;f__Enterobacteriaceae;g__Escherichia;s__Escherichia coli_E	iPHoP-RF	91.4	None
uvig_141073	80.58	d__Bacteria;p__Proteobacteria;c__Gammaproteobacteria;o__Enterobacterales;f__Enterobacteriaceae;g__Escherichia	95.9	iPHoP-RF;97.10		MZ598515.1	RS_GCF_000208585.1	d__Bacteria;p__Proteobacteria;c__Gammaproteobacteria;o__Enterobacterales;f__Enterobacteriaceae;g__Escherichia;s__Escherichia sp000208585	iPHoP-RF	91.1	None
uvig_141073	80.58	d__Bacteria;p__Proteobacteria;c__Gammaproteobacteria;o__Enterobacterales;f__Enterobacteriaceae;g__Salmonella	93.5	iPHoP-RF;95.40		MZ598515.1	RS_GCF_002965065.1	d__Bacteria;p__Proteobacteria;c__Gammaproteobacteria;o__Enterobacterales;f__Enterobacteriaceae;g__Escherichia;s__Escherichia sp002965065	iPHoP-RF	90.1	None
uvig_219619	92.45	d__Bacteria;p__Proteobacteria;c__Gammaproteobacteria;o__Enterobacterales;f__Enterobacteriaceae;g__Escherichia	95.9	iPHoP-RF;97.10		MZ634345.1	RS_GCF_005843885.1	d__Bacteria;p__Proteobacteria;c__Gammaproteobacteria;o__Enterobacterales;f__Enterobacteriaceae;g__Escherichia;s__Escherichia sp005843885	iPHoP-RF	91.4	None
uvig_223573	88.74	d__Bacteria;p__Proteobacteria;c__Gammaproteobacteria;o__Enterobacterales;f__Enterobacteriaceae;g__Escherichia	95.9	iPHoP-RF;97.10		MZ634345.1	RS_GCF_002950215.1	d__Bacteria;p__Proteobacteria;c__Gammaproteobacteria;o__Enterobacterales;f__Enterobacteriaceae;g__Escherichia;s__Escherichia flexneri	iPHoP-RF	90.8	None
uvig_223847	75.8	d__Bacteria;p__Proteobacteria;c__Gammaproteobacteria;o__Enterobacterales;f__Enterobacteriaceae;g__Escherichia	93	iPHoP-RF;94.40 RaFAH;55.30		MZ634345.1	RS_GCF_003697165.2	d__Bacteria;p__Proteobacteria;c__Gammaproteobacteria;o__Enterobacterales;f__Enterobacteriaceae;g__Escherichia;s__Escherichia coli	iPHoP-RF	90.8	None
uvig_224277	85.42	d__Bacteria;p__Proteobacteria;c__Gammaproteobacteria;o__Enterobacterales;f__Enterobacteriaceae;g__Escherichia	91.4	iPHoP-RF;93.70		NC_028760.1	RS_GCF_000026325.1	d__Bacteria;p__Proteobacteria;c__Gammaproteobacteria;o__Enterobacterales;f__Enterobacteriaceae;g__Escherichia;s__Escherichia coli_D	iPHoP-RF	97.1	None
uvig_227178	88.25	d__Bacteria;p__Proteobacteria;c__Gammaproteobacteria;o__Enterobacterales;f__Enterobacteriaceae;g__Escherichia	94	iPHoP-RF;95.10 RaFAH;57.40		NC_028760.1	RS_GCF_000208585.1	d__Bacteria;p__Proteobacteria;c__Gammaproteobacteria;o__Enterobacterales;f__Enterobacteriaceae;g__Escherichia;s__Escherichia sp000208585	iPHoP-RF	97.1	None
uvig_239791	83.57	d__Bacteria;p__Proteobacteria;c__Gammaproteobacteria;o__Enterobacterales;f__Enterobacteriaceae;g__Escherichia	95.3	iPHoP-RF;96.70		NC_028760.1	RS_GCF_002950215.1	d__Bacteria;p__Proteobacteria;c__Gammaproteobacteria;o__Enterobacterales;f__Enterobacteriaceae;g__Escherichia;s__Escherichia flexneri	iPHoP-RF	97.1	None
uvig_278768	90.67	d__Bacteria;p__Proteobacteria;c__Gammaproteobacteria;o__Enterobacterales;f__Enterobacteriaceae;g__Escherichia	91.4	iPHoP-RF;93.70		NC_028760.1	RS_GCF_002965065.1	d__Bacteria;p__Proteobacteria;c__Gammaproteobacteria;o__Enterobacterales;f__Enterobacteriaceae;g__Escherichia;s__Escherichia sp002965065	iPHoP-RF	97.1	None
uvig_285149	91.49	d__Bacteria;p__Proteobacteria;c__Gammaproteobacteria;o__Enterobacterales;f__Enterobacteriaceae;g__Escherichia	90.3	iPHoP-RF;92.80		NC_028760.1	RS_GCF_003697165.2	d__Bacteria;p__Proteobacteria;c__Gammaproteobacteria;o__Enterobacterales;f__Enterobacteriaceae;g__Escherichia;s__Escherichia coli	iPHoP-RF	97.1	None
uvig_288643	82.16	d__Bacteria;p__Proteobacteria;c__Gammaproteobacteria;o__Enterobacterales;f__Enterobacteriaceae;g__Escherichia	92.2	iPHoP-RF;94.40		NC_028760.1	RS_GCF_005843885.1	d__Bacteria;p__Proteobacteria;c__Gammaproteobacteria;o__Enterobacterales;f__Enterobacteriaceae;g__Escherichia;s__Escherichia sp005843885	iPHoP-RF	96.7	None
uvig_311634	89.45	d__Bacteria;p__Proteobacteria;c__Gammaproteobacteria;o__Enterobacterales;f__Enterobacteriaceae;g__Escherichia	92.6	iPHoP-RF;94.70		NC_028760.1	GB_GCA_003018335.1	d__Bacteria;p__Proteobacteria;c__Gammaproteobacteria;o__Enterobacterales;f__Enterobacteriaceae;g__Escherichia;s__Escherichia coli_C	iPHoP-RF	96.4	None
uvig_314355	91.01	d__Bacteria;p__Proteobacteria;c__Gammaproteobacteria;o__Enterobacterales;f__Enterobacteriaceae;g__Escherichia	90.7	iPHoP-RF;93.10		NC_028760.1	RS_GCF_001660175.1	d__Bacteria;p__Proteobacteria;c__Gammaproteobacteria;o__Enterobacterales;f__Enterobacteriaceae;g__Escherichia;s__Escherichia sp001660175	iPHoP-RF	96.4	None
uvig_323103	87.66	d__Bacteria;p__Proteobacteria;c__Gammaproteobacteria;o__Enterobacterales;f__Enterobacteriaceae;g__Escherichia	95.3	iPHoP-RF;96.70		NC_028760.1	RS_GCF_002900365.1	d__Bacteria;p__Proteobacteria;c__Gammaproteobacteria;o__Enterobacterales;f__Enterobacteriaceae;g__Escherichia;s__Escherichia marmotae	iPHoP-RF	96.4	None
uvig_323103	87.66	d__Bacteria;p__Proteobacteria;c__Gammaproteobacteria;o__Enterobacterales;f__Enterobacteriaceae;g__Salmonella	94.9	iPHoP-RF;96.40		NC_028760.1	RS_GCF_011881725.1	d__Bacteria;p__Proteobacteria;c__Gammaproteobacteria;o__Enterobacterales;f__Enterobacteriaceae;g__Escherichia;s__Escherichia coli_E	iPHoP-RF	96.4	None
uvig_331247	82.83	d__Bacteria;p__Proteobacteria;c__Gammaproteobacteria;o__Enterobacterales;f__Enterobacteriaceae;g__Escherichia	92.2	iPHoP-RF;94.40		NC_028760.1	RS_GCF_004211955.1	d__Bacteria;p__Proteobacteria;c__Gammaproteobacteria;o__Enterobacterales;f__Enterobacteriaceae;g__Escherichia;s__Escherichia sp004211955	iPHoP-RF	96.1	None
uvig_334913	90.44	d__Bacteria;p__Proteobacteria;c__Gammaproteobacteria;o__Enterobacterales;f__Enterobacteriaceae;g__Escherichia	98.4	iPHoP-RF;95.70 RaFAH;86.40		NC_028760.1	RS_GCF_000026225.1	d__Bacteria;p__Proteobacteria;c__Gammaproteobacteria;o__Enterobacterales;f__Enterobacteriaceae;g__Escherichia;s__Escherichia fergusonii	iPHoP-RF	90.1	None
uvig_340901	96.84	d__Bacteria;p__Proteobacteria;c__Gammaproteobacteria;o__Enterobacterales;f__Enterobacteriaceae;g__Escherichia	97.8	iPHoP-RF;94.40 RaFAH;85.60		NC_043469.1	RS_GCF_002900365.1	d__Bacteria;p__Proteobacteria;c__Gammaproteobacteria;o__Enterobacterales;f__Enterobacteriaceae;g__Escherichia;s__Escherichia marmotae	iPHoP-RF	95.7	None
uvig_340901	96.84	d__Bacteria;p__Proteobacteria;c__Gammaproteobacteria;o__Enterobacterales;f__Enterobacteriaceae;g__Salmonella	93.1	iPHoP-RF;95.10		NC_043469.1	RS_GCF_011881725.1	d__Bacteria;p__Proteobacteria;c__Gammaproteobacteria;o__Enterobacterales;f__Enterobacteriaceae;g__Escherichia;s__Escherichia coli_E	iPHoP-RF	95.7	None
uvig_464779	90.64	d__Bacteria;p__Proteobacteria;c__Gammaproteobacteria;o__Enterobacterales;f__Enterobacteriaceae;g__Escherichia	91.1	iPHoP-RF;91.40 RaFAH;62.40		NC_043469.1	RS_GCF_002950215.1	d__Bacteria;p__Proteobacteria;c__Gammaproteobacteria;o__Enterobacterales;f__Enterobacteriaceae;g__Escherichia;s__Escherichia flexneri	iPHoP-RF	95.1	None
						NC_043469.1	RS_GCF_003697165.2	d__Bacteria;p__Proteobacteria;c__Gammaproteobacteria;o__Enterobacterales;f__Enterobacteriaceae;g__Escherichia;s__Escherichia coli	iPHoP-RF	95.1	None
						NC_043469.1	RS_GCF_005843885.1	d__Bacteria;p__Proteobacteria;c__Gammaproteobacteria;o__Enterobacterales;f__Enterobacteriaceae;g__Escherichia;s__Escherichia sp005843885	iPHoP-RF	95.1	None
						NC_043469.1	RS_GCF_004211955.1	d__Bacteria;p__Proteobacteria;c__Gammaproteobacteria;o__Enterobacterales;f__Enterobacteriaceae;g__Escherichia;s__Escherichia sp004211955	iPHoP-RF	94.7	None
						NC_043469.1	RS_GCF_000026325.1	d__Bacteria;p__Proteobacteria;c__Gammaproteobacteria;o__Enterobacterales;f__Enterobacteriaceae;g__Escherichia;s__Escherichia coli_D	iPHoP-RF	94.1	None
						NC_043469.1	GB_GCA_003018335.1	d__Bacteria;p__Proteobacteria;c__Gammaproteobacteria;o__Enterobacterales;f__Enterobacteriaceae;g__Escherichia;s__Escherichia coli_C	iPHoP-RF	93.7	None
						NC_043469.1	RS_GCF_002965065.1	d__Bacteria;p__Proteobacteria;c__Gammaproteobacteria;o__Enterobacterales;f__Enterobacteriaceae;g__Escherichia;s__Escherichia sp002965065	iPHoP-RF	93.7	None
						NC_043469.1	RS_GCF_000208585.1	d__Bacteria;p__Proteobacteria;c__Gammaproteobacteria;o__Enterobacterales;f__Enterobacteriaceae;g__Escherichia;s__Escherichia sp000208585	iPHoP-RF	92.4	None
						NC_047841.1	RS_GCF_004211955.1	d__Bacteria;p__Proteobacteria;c__Gammaproteobacteria;o__Enterobacterales;f__Enterobacteriaceae;g__Escherichia;s__Escherichia sp004211955	iPHoP-RF	94.1	None
						NC_047841.1	RS_GCF_011881725.1	d__Bacteria;p__Proteobacteria;c__Gammaproteobacteria;o__Enterobacterales;f__Enterobacteriaceae;g__Escherichia;s__Escherichia coli_E	iPHoP-RF	94.1	None
						NC_047841.1	RS_GCF_000026325.1	d__Bacteria;p__Proteobacteria;c__Gammaproteobacteria;o__Enterobacterales;f__Enterobacteriaceae;g__Escherichia;s__Escherichia coli_D	iPHoP-RF	92.4	None
						NC_047841.1	RS_GCF_002965065.1	d__Bacteria;p__Proteobacteria;c__Gammaproteobacteria;o__Enterobacterales;f__Enterobacteriaceae;g__Escherichia;s__Escherichia sp002965065	iPHoP-RF	92.1	None
						NC_047841.1	RS_GCF_001660175.1	d__Bacteria;p__Proteobacteria;c__Gammaproteobacteria;o__Enterobacterales;f__Enterobacteriaceae;g__Escherichia;s__Escherichia sp001660175	iPHoP-RF	91.1	None
						NC_047841.1	RS_GCF_002900365.1	d__Bacteria;p__Proteobacteria;c__Gammaproteobacteria;o__Enterobacterales;f__Enterobacteriaceae;g__Escherichia;s__Escherichia marmotae	iPHoP-RF	90.8	None
						NC_047841.1	RS_GCF_002950215.1	d__Bacteria;p__Proteobacteria;c__Gammaproteobacteria;o__Enterobacterales;f__Enterobacteriaceae;g__Escherichia;s__Escherichia flexneri	iPHoP-RF	90.5	None
						NC_047841.1	RS_GCF_003697165.2	d__Bacteria;p__Proteobacteria;c__Gammaproteobacteria;o__Enterobacterales;f__Enterobacteriaceae;g__Escherichia;s__Escherichia coli	iPHoP-RF	90.5	None
						NC_047841.1	RS_GCF_005843885.1	d__Bacteria;p__Proteobacteria;c__Gammaproteobacteria;o__Enterobacterales;f__Enterobacteriaceae;g__Escherichia;s__Escherichia sp005843885	iPHoP-RF	90.1	None
						NC_047907.1	RS_GCF_001660175.1	d__Bacteria;p__Proteobacteria;c__Gammaproteobacteria;o__Enterobacterales;f__Enterobacteriaceae;g__Escherichia;s__Escherichia sp001660175	iPHoP-RF	93.1	None
						NC_047907.1	RS_GCF_002950215.1	d__Bacteria;p__Proteobacteria;c__Gammaproteobacteria;o__Enterobacterales;f__Enterobacteriaceae;g__Escherichia;s__Escherichia flexneri	iPHoP-RF	93.1	None
						NC_047907.1	RS_GCF_002965065.1	d__Bacteria;p__Proteobacteria;c__Gammaproteobacteria;o__Enterobacterales;f__Enterobacteriaceae;g__Escherichia;s__Escherichia sp002965065	iPHoP-RF	93.1	None
						NC_047907.1	RS_GCF_003697165.2	d__Bacteria;p__Proteobacteria;c__Gammaproteobacteria;o__Enterobacterales;f__Enterobacteriaceae;g__Escherichia;s__Escherichia coli	iPHoP-RF	93.1	None
						NC_047907.1	RS_GCF_005843885.1	d__Bacteria;p__Proteobacteria;c__Gammaproteobacteria;o__Enterobacterales;f__Enterobacteriaceae;g__Escherichia;s__Escherichia sp005843885	iPHoP-RF	92.4	None
						NC_047907.1	RS_GCF_002900365.1	d__Bacteria;p__Proteobacteria;c__Gammaproteobacteria;o__Enterobacterales;f__Enterobacteriaceae;g__Escherichia;s__Escherichia marmotae	iPHoP-RF	92.1	None
						NC_047907.1	RS_GCF_004211955.1	d__Bacteria;p__Proteobacteria;c__Gammaproteobacteria;o__Enterobacterales;f__Enterobacteriaceae;g__Escherichia;s__Escherichia sp004211955	iPHoP-RF	91.4	None
						NC_047907.1	RS_GCF_011881725.1	d__Bacteria;p__Proteobacteria;c__Gammaproteobacteria;o__Enterobacterales;f__Enterobacteriaceae;g__Escherichia;s__Escherichia coli_E	iPHoP-RF	91.4	None
						NC_047907.1	RS_GCF_000208585.1	d__Bacteria;p__Proteobacteria;c__Gammaproteobacteria;o__Enterobacterales;f__Enterobacteriaceae;g__Escherichia;s__Escherichia sp000208585	iPHoP-RF	90.5	None
						NC_048024.1	RS_GCF_000208585.1	d__Bacteria;p__Proteobacteria;c__Gammaproteobacteria;o__Enterobacterales;f__Enterobacteriaceae;g__Escherichia;s__Escherichia sp000208585	iPHoP-RF	91.1	None
						NC_048024.1	RS_GCF_001660175.1	d__Bacteria;p__Proteobacteria;c__Gammaproteobacteria;o__Enterobacterales;f__Enterobacteriaceae;g__Escherichia;s__Escherichia sp001660175	iPHoP-RF	90.5	None
						NC_048024.1	RS_GCF_004211955.1	d__Bacteria;p__Proteobacteria;c__Gammaproteobacteria;o__Enterobacterales;f__Enterobacteriaceae;g__Escherichia;s__Escherichia sp004211955	iPHoP-RF	90.1	None
						NC_048024.1	RS_GCF_011881725.1	d__Bacteria;p__Proteobacteria;c__Gammaproteobacteria;o__Enterobacterales;f__Enterobacteriaceae;g__Escherichia;s__Escherichia coli_E	iPHoP-RF	90.1	None
						NC_048042.1	RS_GCF_002950215.1	d__Bacteria;p__Proteobacteria;c__Gammaproteobacteria;o__Enterobacterales;f__Enterobacteriaceae;g__Escherichia;s__Escherichia flexneri	iPHoP-RF	90.5	None
						NC_048042.1	RS_GCF_003697165.2	d__Bacteria;p__Proteobacteria;c__Gammaproteobacteria;o__Enterobacterales;f__Enterobacteriaceae;g__Escherichia;s__Escherichia coli	iPHoP-RF	90.1	None
						NC_048044.1	RS_GCF_002900365.1	d__Bacteria;p__Proteobacteria;c__Gammaproteobacteria;o__Enterobacterales;f__Enterobacteriaceae;g__Escherichia;s__Escherichia marmotae	iPHoP-RF	91.4	None
						NC_048044.1	RS_GCF_004211955.1	d__Bacteria;p__Proteobacteria;c__Gammaproteobacteria;o__Enterobacterales;f__Enterobacteriaceae;g__Escherichia;s__Escherichia sp004211955	iPHoP-RF	90.5	None
						NC_048044.1	RS_GCF_011881725.1	d__Bacteria;p__Proteobacteria;c__Gammaproteobacteria;o__Enterobacterales;f__Enterobacteriaceae;g__Escherichia;s__Escherichia coli_E	iPHoP-RF	90.5	None
						NC_048044.1	RS_GCF_000026325.1	d__Bacteria;p__Proteobacteria;c__Gammaproteobacteria;o__Enterobacterales;f__Enterobacteriaceae;g__Escherichia;s__Escherichia coli_D	iPHoP-RF	90.1	None
						NC_048044.1	RS_GCF_002950215.1	d__Bacteria;p__Proteobacteria;c__Gammaproteobacteria;o__Enterobacterales;f__Enterobacteriaceae;g__Escherichia;s__Escherichia flexneri	iPHoP-RF	90.1	None
						NC_048044.1	RS_GCF_003697165.2	d__Bacteria;p__Proteobacteria;c__Gammaproteobacteria;o__Enterobacterales;f__Enterobacteriaceae;g__Escherichia;s__Escherichia coli	iPHoP-RF	90.1	None
						NC_048126.1	RS_GCF_000208585.1	d__Bacteria;p__Proteobacteria;c__Gammaproteobacteria;o__Enterobacterales;f__Enterobacteriaceae;g__Escherichia;s__Escherichia sp000208585	iPHoP-RF	91.4	None
						NC_048143.1	RS_GCF_002965065.1	d__Bacteria;p__Proteobacteria;c__Gammaproteobacteria;o__Enterobacterales;f__Enterobacteriaceae;g__Escherichia;s__Escherichia sp002965065	iPHoP-RF	91.4	None
						NC_048143.1	RS_GCF_002900365.1	d__Bacteria;p__Proteobacteria;c__Gammaproteobacteria;o__Enterobacterales;f__Enterobacteriaceae;g__Escherichia;s__Escherichia marmotae	iPHoP-RF	90.8	None
						NC_048143.1	RS_GCF_005843885.1	d__Bacteria;p__Proteobacteria;c__Gammaproteobacteria;o__Enterobacterales;f__Enterobacteriaceae;g__Escherichia;s__Escherichia sp005843885	iPHoP-RF	90.8	None
						NC_048143.1	RS_GCF_002950215.1	d__Bacteria;p__Proteobacteria;c__Gammaproteobacteria;o__Enterobacterales;f__Enterobacteriaceae;g__Escherichia;s__Escherichia flexneri	iPHoP-RF	90.5	None
						NC_048143.1	RS_GCF_003697165.2	d__Bacteria;p__Proteobacteria;c__Gammaproteobacteria;o__Enterobacterales;f__Enterobacteriaceae;g__Escherichia;s__Escherichia coli	iPHoP-RF	90.5	None
						NC_049833.1	RS_GCF_001660175.1	d__Bacteria;p__Proteobacteria;c__Gammaproteobacteria;o__Enterobacterales;f__Enterobacteriaceae;g__Escherichia;s__Escherichia sp001660175	iPHoP-RF	91.8	None
						NC_049833.1	RS_GCF_002965065.1	d__Bacteria;p__Proteobacteria;c__Gammaproteobacteria;o__Enterobacterales;f__Enterobacteriaceae;g__Escherichia;s__Escherichia sp002965065	iPHoP-RF	91.4	None
						NC_049833.1	RS_GCF_005843885.1	d__Bacteria;p__Proteobacteria;c__Gammaproteobacteria;o__Enterobacterales;f__Enterobacteriaceae;g__Escherichia;s__Escherichia sp005843885	iPHoP-RF	91.1	None
						NC_049833.1	RS_GCF_002900365.1	d__Bacteria;p__Proteobacteria;c__Gammaproteobacteria;o__Enterobacterales;f__Enterobacteriaceae;g__Escherichia;s__Escherichia marmotae	iPHoP-RF	90.1	None
						NC_049833.1	RS_GCF_004211955.1	d__Bacteria;p__Proteobacteria;c__Gammaproteobacteria;o__Enterobacterales;f__Enterobacteriaceae;g__Escherichia;s__Escherichia sp004211955	iPHoP-RF	90.1	None
						NC_049834.1	RS_GCF_000026325.1	d__Bacteria;p__Proteobacteria;c__Gammaproteobacteria;o__Enterobacterales;f__Enterobacteriaceae;g__Escherichia;s__Escherichia coli_D	iPHoP-RF	95.4	None
						NC_049834.1	RS_GCF_002950215.1	d__Bacteria;p__Proteobacteria;c__Gammaproteobacteria;o__Enterobacterales;f__Enterobacteriaceae;g__Escherichia;s__Escherichia flexneri	iPHoP-RF	94.4	None
						NC_049834.1	RS_GCF_000208585.1	d__Bacteria;p__Proteobacteria;c__Gammaproteobacteria;o__Enterobacterales;f__Enterobacteriaceae;g__Escherichia;s__Escherichia sp000208585	iPHoP-RF	94.1	None
						NC_049834.1	RS_GCF_003697165.2	d__Bacteria;p__Proteobacteria;c__Gammaproteobacteria;o__Enterobacterales;f__Enterobacteriaceae;g__Escherichia;s__Escherichia coli	iPHoP-RF	94.1	None
						NC_049834.1	RS_GCF_005843885.1	d__Bacteria;p__Proteobacteria;c__Gammaproteobacteria;o__Enterobacterales;f__Enterobacteriaceae;g__Escherichia;s__Escherichia sp005843885	iPHoP-RF	93.7	None
						NC_049834.1	RS_GCF_011881725.1	d__Bacteria;p__Proteobacteria;c__Gammaproteobacteria;o__Enterobacterales;f__Enterobacteriaceae;g__Escherichia;s__Escherichia coli_E	iPHoP-RF	93.7	None
						NC_049834.1	GB_GCA_003018335.1	d__Bacteria;p__Proteobacteria;c__Gammaproteobacteria;o__Enterobacterales;f__Enterobacteriaceae;g__Escherichia;s__Escherichia coli_C	iPHoP-RF	93.1	None
						NC_049834.1	RS_GCF_002965065.1	d__Bacteria;p__Proteobacteria;c__Gammaproteobacteria;o__Enterobacterales;f__Enterobacteriaceae;g__Escherichia;s__Escherichia sp002965065	iPHoP-RF	93.1	None
						NC_049834.1	RS_GCF_001660175.1	d__Bacteria;p__Proteobacteria;c__Gammaproteobacteria;o__Enterobacterales;f__Enterobacteriaceae;g__Escherichia;s__Escherichia sp001660175	iPHoP-RF	92.1	None
						NC_049834.1	RS_GCF_002900365.1	d__Bacteria;p__Proteobacteria;c__Gammaproteobacteria;o__Enterobacterales;f__Enterobacteriaceae;g__Escherichia;s__Escherichia marmotae	iPHoP-RF	92.1	None
						NC_049834.1	RS_GCF_004211955.1	d__Bacteria;p__Proteobacteria;c__Gammaproteobacteria;o__Enterobacterales;f__Enterobacteriaceae;g__Escherichia;s__Escherichia sp004211955	iPHoP-RF	92.1	None
						NC_049835.1	RS_GCF_001660175.1	d__Bacteria;p__Proteobacteria;c__Gammaproteobacteria;o__Enterobacterales;f__Enterobacteriaceae;g__Escherichia;s__Escherichia sp001660175	iPHoP-RF	94.1	None
						NC_049835.1	RS_GCF_005843885.1	d__Bacteria;p__Proteobacteria;c__Gammaproteobacteria;o__Enterobacterales;f__Enterobacteriaceae;g__Escherichia;s__Escherichia sp005843885	iPHoP-RF	94.1	None
						NC_049835.1	RS_GCF_000026325.1	d__Bacteria;p__Proteobacteria;c__Gammaproteobacteria;o__Enterobacterales;f__Enterobacteriaceae;g__Escherichia;s__Escherichia coli_D	iPHoP-RF	93.4	None
						NC_049835.1	RS_GCF_002900365.1	d__Bacteria;p__Proteobacteria;c__Gammaproteobacteria;o__Enterobacterales;f__Enterobacteriaceae;g__Escherichia;s__Escherichia marmotae	iPHoP-RF	93.4	None
						NC_049835.1	RS_GCF_002950215.1	d__Bacteria;p__Proteobacteria;c__Gammaproteobacteria;o__Enterobacterales;f__Enterobacteriaceae;g__Escherichia;s__Escherichia flexneri	iPHoP-RF	93.4	None
						NC_049835.1	RS_GCF_002965065.1	d__Bacteria;p__Proteobacteria;c__Gammaproteobacteria;o__Enterobacterales;f__Enterobacteriaceae;g__Escherichia;s__Escherichia sp002965065	iPHoP-RF	93.4	None
						NC_049835.1	RS_GCF_003697165.2	d__Bacteria;p__Proteobacteria;c__Gammaproteobacteria;o__Enterobacterales;f__Enterobacteriaceae;g__Escherichia;s__Escherichia coli	iPHoP-RF	93.4	None
						NC_049835.1	RS_GCF_000208585.1	d__Bacteria;p__Proteobacteria;c__Gammaproteobacteria;o__Enterobacterales;f__Enterobacteriaceae;g__Escherichia;s__Escherichia sp000208585	iPHoP-RF	93.1	None
						NC_049835.1	RS_GCF_004211955.1	d__Bacteria;p__Proteobacteria;c__Gammaproteobacteria;o__Enterobacterales;f__Enterobacteriaceae;g__Escherichia;s__Escherichia sp004211955	iPHoP-RF	93.1	None
						NC_049835.1	RS_GCF_011881725.1	d__Bacteria;p__Proteobacteria;c__Gammaproteobacteria;o__Enterobacterales;f__Enterobacteriaceae;g__Escherichia;s__Escherichia coli_E	iPHoP-RF	93.1	None
						NC_049835.1	GB_GCA_003018335.1	d__Bacteria;p__Proteobacteria;c__Gammaproteobacteria;o__Enterobacterales;f__Enterobacteriaceae;g__Escherichia;s__Escherichia coli_C	iPHoP-RF	91.1	None
						NC_049836.1	RS_GCF_000026325.1	d__Bacteria;p__Proteobacteria;c__Gammaproteobacteria;o__Enterobacterales;f__Enterobacteriaceae;g__Escherichia;s__Escherichia coli_D	iPHoP-RF	96.4	None
						NC_049836.1	RS_GCF_000208585.1	d__Bacteria;p__Proteobacteria;c__Gammaproteobacteria;o__Enterobacterales;f__Enterobacteriaceae;g__Escherichia;s__Escherichia sp000208585	iPHoP-RF	96.4	None
						NC_049836.1	RS_GCF_011881725.1	d__Bacteria;p__Proteobacteria;c__Gammaproteobacteria;o__Enterobacterales;f__Enterobacteriaceae;g__Escherichia;s__Escherichia coli_E	iPHoP-RF	96.4	None
						NC_049836.1	RS_GCF_002900365.1	d__Bacteria;p__Proteobacteria;c__Gammaproteobacteria;o__Enterobacterales;f__Enterobacteriaceae;g__Escherichia;s__Escherichia marmotae	iPHoP-RF	96.1	None
						NC_049836.1	RS_GCF_002950215.1	d__Bacteria;p__Proteobacteria;c__Gammaproteobacteria;o__Enterobacterales;f__Enterobacteriaceae;g__Escherichia;s__Escherichia flexneri	iPHoP-RF	96.1	None
						NC_049836.1	RS_GCF_003697165.2	d__Bacteria;p__Proteobacteria;c__Gammaproteobacteria;o__Enterobacterales;f__Enterobacteriaceae;g__Escherichia;s__Escherichia coli	iPHoP-RF	96.1	None
						NC_049836.1	RS_GCF_005843885.1	d__Bacteria;p__Proteobacteria;c__Gammaproteobacteria;o__Enterobacterales;f__Enterobacteriaceae;g__Escherichia;s__Escherichia sp005843885	iPHoP-RF	96.1	None
						NC_049836.1	RS_GCF_001660175.1	d__Bacteria;p__Proteobacteria;c__Gammaproteobacteria;o__Enterobacterales;f__Enterobacteriaceae;g__Escherichia;s__Escherichia sp001660175	iPHoP-RF	95.4	None
						NC_049836.1	RS_GCF_002965065.1	d__Bacteria;p__Proteobacteria;c__Gammaproteobacteria;o__Enterobacterales;f__Enterobacteriaceae;g__Escherichia;s__Escherichia sp002965065	iPHoP-RF	95.4	None
						NC_049836.1	RS_GCF_004211955.1	d__Bacteria;p__Proteobacteria;c__Gammaproteobacteria;o__Enterobacterales;f__Enterobacteriaceae;g__Escherichia;s__Escherichia sp004211955	iPHoP-RF	95.1	None
						NC_049836.1	GB_GCA_003018335.1	d__Bacteria;p__Proteobacteria;c__Gammaproteobacteria;o__Enterobacterales;f__Enterobacteriaceae;g__Escherichia;s__Escherichia coli_C	iPHoP-RF	94.4	None
						NC_049837.1	RS_GCF_011881725.1	d__Bacteria;p__Proteobacteria;c__Gammaproteobacteria;o__Enterobacterales;f__Enterobacteriaceae;g__Escherichia;s__Escherichia coli_E	iPHoP-RF	94.7	None
						NC_049837.1	RS_GCF_004211955.1	d__Bacteria;p__Proteobacteria;c__Gammaproteobacteria;o__Enterobacterales;f__Enterobacteriaceae;g__Escherichia;s__Escherichia sp004211955	iPHoP-RF	94.1	None
						NC_049837.1	RS_GCF_002900365.1	d__Bacteria;p__Proteobacteria;c__Gammaproteobacteria;o__Enterobacterales;f__Enterobacteriaceae;g__Escherichia;s__Escherichia marmotae	iPHoP-RF	93.4	None
						NC_049837.1	RS_GCF_002950215.1	d__Bacteria;p__Proteobacteria;c__Gammaproteobacteria;o__Enterobacterales;f__Enterobacteriaceae;g__Escherichia;s__Escherichia flexneri	iPHoP-RF	93.4	None
						NC_049837.1	RS_GCF_005843885.1	d__Bacteria;p__Proteobacteria;c__Gammaproteobacteria;o__Enterobacterales;f__Enterobacteriaceae;g__Escherichia;s__Escherichia sp005843885	iPHoP-RF	93.4	None
						NC_049837.1	RS_GCF_002965065.1	d__Bacteria;p__Proteobacteria;c__Gammaproteobacteria;o__Enterobacterales;f__Enterobacteriaceae;g__Escherichia;s__Escherichia sp002965065	iPHoP-RF	93.1	None
						NC_049837.1	RS_GCF_003697165.2	d__Bacteria;p__Proteobacteria;c__Gammaproteobacteria;o__Enterobacterales;f__Enterobacteriaceae;g__Escherichia;s__Escherichia coli	iPHoP-RF	93.1	None
						NC_049837.1	RS_GCF_000208585.1	d__Bacteria;p__Proteobacteria;c__Gammaproteobacteria;o__Enterobacterales;f__Enterobacteriaceae;g__Escherichia;s__Escherichia sp000208585	iPHoP-RF	92.4	None
						NC_049837.1	RS_GCF_001660175.1	d__Bacteria;p__Proteobacteria;c__Gammaproteobacteria;o__Enterobacterales;f__Enterobacteriaceae;g__Escherichia;s__Escherichia sp001660175	iPHoP-RF	92.4	None
						NC_049837.1	GB_GCA_003018335.1	d__Bacteria;p__Proteobacteria;c__Gammaproteobacteria;o__Enterobacterales;f__Enterobacteriaceae;g__Escherichia;s__Escherichia coli_C	iPHoP-RF	91.1	None
						NC_049839.1	RS_GCF_002900365.1	d__Bacteria;p__Proteobacteria;c__Gammaproteobacteria;o__Enterobacterales;f__Enterobacteriaceae;g__Escherichia;s__Escherichia marmotae	iPHoP-RF	90.5	None
						NC_049839.1	RS_GCF_002965065.1	d__Bacteria;p__Proteobacteria;c__Gammaproteobacteria;o__Enterobacterales;f__Enterobacteriaceae;g__Escherichia;s__Escherichia sp002965065	iPHoP-RF	90.5	None
						NC_049839.1	RS_GCF_005843885.1	d__Bacteria;p__Proteobacteria;c__Gammaproteobacteria;o__Enterobacterales;f__Enterobacteriaceae;g__Escherichia;s__Escherichia sp005843885	iPHoP-RF	90.5	None
						NC_049839.1	RS_GCF_004211955.1	d__Bacteria;p__Proteobacteria;c__Gammaproteobacteria;o__Enterobacterales;f__Enterobacteriaceae;g__Escherichia;s__Escherichia sp004211955	iPHoP-RF	90.1	None
						NC_049839.1	RS_GCF_011881725.1	d__Bacteria;p__Proteobacteria;c__Gammaproteobacteria;o__Enterobacterales;f__Enterobacteriaceae;g__Escherichia;s__Escherichia coli_E	iPHoP-RF	90.1	None
						NC_049840.1	RS_GCF_002965065.1	d__Bacteria;p__Proteobacteria;c__Gammaproteobacteria;o__Enterobacterales;f__Enterobacteriaceae;g__Escherichia;s__Escherichia sp002965065	iPHoP-RF	90.1	None
						NC_049840.1	RS_GCF_005843885.1	d__Bacteria;p__Proteobacteria;c__Gammaproteobacteria;o__Enterobacterales;f__Enterobacteriaceae;g__Escherichia;s__Escherichia sp005843885	iPHoP-RF	90.1	None
						NC_049841.1	RS_GCF_001660175.1	d__Bacteria;p__Proteobacteria;c__Gammaproteobacteria;o__Enterobacterales;f__Enterobacteriaceae;g__Escherichia;s__Escherichia sp001660175	iPHoP-RF	96.4	None
						NC_049841.1	RS_GCF_004211955.1	d__Bacteria;p__Proteobacteria;c__Gammaproteobacteria;o__Enterobacterales;f__Enterobacteriaceae;g__Escherichia;s__Escherichia sp004211955	iPHoP-RF	96.1	None
						NC_049841.1	RS_GCF_011881725.1	d__Bacteria;p__Proteobacteria;c__Gammaproteobacteria;o__Enterobacterales;f__Enterobacteriaceae;g__Escherichia;s__Escherichia coli_E	iPHoP-RF	96.1	None
						NC_049841.1	RS_GCF_002900365.1	d__Bacteria;p__Proteobacteria;c__Gammaproteobacteria;o__Enterobacterales;f__Enterobacteriaceae;g__Escherichia;s__Escherichia marmotae	iPHoP-RF	95.7	None
						NC_049841.1	RS_GCF_002950215.1	d__Bacteria;p__Proteobacteria;c__Gammaproteobacteria;o__Enterobacterales;f__Enterobacteriaceae;g__Escherichia;s__Escherichia flexneri	iPHoP-RF	95.7	None
						NC_049841.1	RS_GCF_003697165.2	d__Bacteria;p__Proteobacteria;c__Gammaproteobacteria;o__Enterobacterales;f__Enterobacteriaceae;g__Escherichia;s__Escherichia coli	iPHoP-RF	95.7	None
						NC_049841.1	RS_GCF_000026325.1	d__Bacteria;p__Proteobacteria;c__Gammaproteobacteria;o__Enterobacterales;f__Enterobacteriaceae;g__Escherichia;s__Escherichia coli_D	iPHoP-RF	95.4	None
						NC_049841.1	RS_GCF_002965065.1	d__Bacteria;p__Proteobacteria;c__Gammaproteobacteria;o__Enterobacterales;f__Enterobacteriaceae;g__Escherichia;s__Escherichia sp002965065	iPHoP-RF	95.1	None
						NC_049841.1	RS_GCF_005843885.1	d__Bacteria;p__Proteobacteria;c__Gammaproteobacteria;o__Enterobacterales;f__Enterobacteriaceae;g__Escherichia;s__Escherichia sp005843885	iPHoP-RF	94.1	None
						NC_049841.1	GB_GCA_003018335.1	d__Bacteria;p__Proteobacteria;c__Gammaproteobacteria;o__Enterobacterales;f__Enterobacteriaceae;g__Escherichia;s__Escherichia coli_C	iPHoP-RF	93.7	None
						NC_049841.1	RS_GCF_000208585.1	d__Bacteria;p__Proteobacteria;c__Gammaproteobacteria;o__Enterobacterales;f__Enterobacteriaceae;g__Escherichia;s__Escherichia sp000208585	iPHoP-RF	93.4	None
						NC_049845.1	RS_GCF_002925905.1	d__Bacteria;p__Proteobacteria;c__Gammaproteobacteria;o__Enterobacterales;f__Enterobacteriaceae;g__Klebsiella_A;s__Klebsiella_A michiganensis	blast	92.9	iPHoP-RF;79.80
						NC_049847.1	RS_GCF_002949675.1	d__Bacteria;p__Proteobacteria;c__Gammaproteobacteria;o__Enterobacterales;f__Enterobacteriaceae;g__Escherichia;s__Escherichia dysenteriae	iPHoP-RF	91.4	None
						OL539448.1	RS_GCF_002900365.1	d__Bacteria;p__Proteobacteria;c__Gammaproteobacteria;o__Enterobacterales;f__Enterobacteriaceae;g__Escherichia;s__Escherichia marmotae	iPHoP-RF	95.1	None
						OL539448.1	RS_GCF_000208585.1	d__Bacteria;p__Proteobacteria;c__Gammaproteobacteria;o__Enterobacterales;f__Enterobacteriaceae;g__Escherichia;s__Escherichia sp000208585	iPHoP-RF	94.7	None
						OL539448.1	RS_GCF_001660175.1	d__Bacteria;p__Proteobacteria;c__Gammaproteobacteria;o__Enterobacterales;f__Enterobacteriaceae;g__Escherichia;s__Escherichia sp001660175	iPHoP-RF	94.7	None
						OL539448.1	RS_GCF_000026225.1	d__Bacteria;p__Proteobacteria;c__Gammaproteobacteria;o__Enterobacterales;f__Enterobacteriaceae;g__Escherichia;s__Escherichia fergusonii	iPHoP-RF	94.4	None
						OL539448.1	RS_GCF_002950215.1	d__Bacteria;p__Proteobacteria;c__Gammaproteobacteria;o__Enterobacterales;f__Enterobacteriaceae;g__Escherichia;s__Escherichia flexneri	iPHoP-RF	93.7	None
						OL539448.1	RS_GCF_003697165.2	d__Bacteria;p__Proteobacteria;c__Gammaproteobacteria;o__Enterobacterales;f__Enterobacteriaceae;g__Escherichia;s__Escherichia coli	iPHoP-RF	93.7	None
						OL539448.1	RS_GCF_002965065.1	d__Bacteria;p__Proteobacteria;c__Gammaproteobacteria;o__Enterobacterales;f__Enterobacteriaceae;g__Escherichia;s__Escherichia sp002965065	iPHoP-RF	92.8	None
						OL539448.1	RS_GCF_004211955.1	d__Bacteria;p__Proteobacteria;c__Gammaproteobacteria;o__Enterobacterales;f__Enterobacteriaceae;g__Escherichia;s__Escherichia sp004211955	iPHoP-RF	92.4	None
						OL539448.1	RS_GCF_005843885.1	d__Bacteria;p__Proteobacteria;c__Gammaproteobacteria;o__Enterobacterales;f__Enterobacteriaceae;g__Escherichia;s__Escherichia sp005843885	iPHoP-RF	92.4	None
						OL539448.1	RS_GCF_011881725.1	d__Bacteria;p__Proteobacteria;c__Gammaproteobacteria;o__Enterobacterales;f__Enterobacteriaceae;g__Escherichia;s__Escherichia coli_E	iPHoP-RF	92.4	None
						OL539448.1	RS_GCF_000759775.1	d__Bacteria;p__Proteobacteria;c__Gammaproteobacteria;o__Enterobacterales;f__Enterobacteriaceae;g__Escherichia;s__Escherichia albertii	iPHoP-RF	91.8	None
						OL539450.1	RS_GCF_001660175.1	d__Bacteria;p__Proteobacteria;c__Gammaproteobacteria;o__Enterobacterales;f__Enterobacteriaceae;g__Escherichia;s__Escherichia sp001660175	iPHoP-RF	91.1	None
						OL539450.1	RS_GCF_000208585.1	d__Bacteria;p__Proteobacteria;c__Gammaproteobacteria;o__Enterobacterales;f__Enterobacteriaceae;g__Escherichia;s__Escherichia sp000208585	iPHoP-RF	90.1	None
						OL674249.1	RS_GCF_002900365.1	d__Bacteria;p__Proteobacteria;c__Gammaproteobacteria;o__Enterobacterales;f__Enterobacteriaceae;g__Escherichia;s__Escherichia marmotae	iPHoP-RF	97.1	None
						OL674249.1	RS_GCF_002950215.1	d__Bacteria;p__Proteobacteria;c__Gammaproteobacteria;o__Enterobacterales;f__Enterobacteriaceae;g__Escherichia;s__Escherichia flexneri	iPHoP-RF	97.1	None
						OL674249.1	RS_GCF_002965065.1	d__Bacteria;p__Proteobacteria;c__Gammaproteobacteria;o__Enterobacterales;f__Enterobacteriaceae;g__Escherichia;s__Escherichia sp002965065	iPHoP-RF	97.1	None
						OL674249.1	RS_GCF_003697165.2	d__Bacteria;p__Proteobacteria;c__Gammaproteobacteria;o__Enterobacterales;f__Enterobacteriaceae;g__Escherichia;s__Escherichia coli	iPHoP-RF	97.1	None
						OL674249.1	RS_GCF_004211955.1	d__Bacteria;p__Proteobacteria;c__Gammaproteobacteria;o__Enterobacterales;f__Enterobacteriaceae;g__Escherichia;s__Escherichia sp004211955	iPHoP-RF	97.1	None
						OL674249.1	RS_GCF_005843885.1	d__Bacteria;p__Proteobacteria;c__Gammaproteobacteria;o__Enterobacterales;f__Enterobacteriaceae;g__Escherichia;s__Escherichia sp005843885	iPHoP-RF	97.1	None
						OL674249.1	RS_GCF_011881725.1	d__Bacteria;p__Proteobacteria;c__Gammaproteobacteria;o__Enterobacterales;f__Enterobacteriaceae;g__Escherichia;s__Escherichia coli_E	iPHoP-RF	97.1	None
						OL674249.1	RS_GCF_000208585.1	d__Bacteria;p__Proteobacteria;c__Gammaproteobacteria;o__Enterobacterales;f__Enterobacteriaceae;g__Escherichia;s__Escherichia sp000208585	iPHoP-RF	96.7	None
						OL674249.1	RS_GCF_001660175.1	d__Bacteria;p__Proteobacteria;c__Gammaproteobacteria;o__Enterobacterales;f__Enterobacteriaceae;g__Escherichia;s__Escherichia sp001660175	iPHoP-RF	96.7	None
						OL674249.1	GB_GCA_003018335.1	d__Bacteria;p__Proteobacteria;c__Gammaproteobacteria;o__Enterobacterales;f__Enterobacteriaceae;g__Escherichia;s__Escherichia coli_C	iPHoP-RF	96.1	None
						OL674249.1	RS_GCF_000026325.1	d__Bacteria;p__Proteobacteria;c__Gammaproteobacteria;o__Enterobacterales;f__Enterobacteriaceae;g__Escherichia;s__Escherichia coli_D	iPHoP-RF	95.7	None
						OL674249.1	RS_GCF_000026225.1	d__Bacteria;p__Proteobacteria;c__Gammaproteobacteria;o__Enterobacterales;f__Enterobacteriaceae;g__Escherichia;s__Escherichia fergusonii	iPHoP-RF	91.4	None
						OL744210.1	RS_GCF_002965065.1	d__Bacteria;p__Proteobacteria;c__Gammaproteobacteria;o__Enterobacterales;f__Enterobacteriaceae;g__Escherichia;s__Escherichia sp002965065	iPHoP-RF	93.4	None
						OL744210.1	RS_GCF_005843885.1	d__Bacteria;p__Proteobacteria;c__Gammaproteobacteria;o__Enterobacterales;f__Enterobacteriaceae;g__Escherichia;s__Escherichia sp005843885	iPHoP-RF	93.4	None
						OL744210.1	RS_GCF_000208585.1	d__Bacteria;p__Proteobacteria;c__Gammaproteobacteria;o__Enterobacterales;f__Enterobacteriaceae;g__Escherichia;s__Escherichia sp000208585	iPHoP-RF	93.1	None
						OL744210.1	RS_GCF_003697165.2	d__Bacteria;p__Proteobacteria;c__Gammaproteobacteria;o__Enterobacterales;f__Enterobacteriaceae;g__Escherichia;s__Escherichia coli	iPHoP-RF	93.1	None
						OL744210.1	RS_GCF_002950215.1	d__Bacteria;p__Proteobacteria;c__Gammaproteobacteria;o__Enterobacterales;f__Enterobacteriaceae;g__Escherichia;s__Escherichia flexneri	iPHoP-RF	92.8	None
						OL744210.1	RS_GCF_001660175.1	d__Bacteria;p__Proteobacteria;c__Gammaproteobacteria;o__Enterobacterales;f__Enterobacteriaceae;g__Escherichia;s__Escherichia sp001660175	iPHoP-RF	92.4	None
						OL744210.1	RS_GCF_002900365.1	d__Bacteria;p__Proteobacteria;c__Gammaproteobacteria;o__Enterobacterales;f__Enterobacteriaceae;g__Escherichia;s__Escherichia marmotae	iPHoP-RF	92.4	None
						OL744210.1	RS_GCF_004211955.1	d__Bacteria;p__Proteobacteria;c__Gammaproteobacteria;o__Enterobacterales;f__Enterobacteriaceae;g__Escherichia;s__Escherichia sp004211955	iPHoP-RF	92.1	None
						OL744210.1	RS_GCF_011881725.1	d__Bacteria;p__Proteobacteria;c__Gammaproteobacteria;o__Enterobacterales;f__Enterobacteriaceae;g__Escherichia;s__Escherichia coli_E	iPHoP-RF	92.1	None
						OL744210.1	RS_GCF_000026325.1	d__Bacteria;p__Proteobacteria;c__Gammaproteobacteria;o__Enterobacterales;f__Enterobacteriaceae;g__Escherichia;s__Escherichia coli_D	iPHoP-RF	91.1	None
						OM065839.1	RS_GCF_002965065.1	d__Bacteria;p__Proteobacteria;c__Gammaproteobacteria;o__Enterobacterales;f__Enterobacteriaceae;g__Escherichia;s__Escherichia sp002965065	iPHoP-RF	94.1	None
						OM065839.1	RS_GCF_005843885.1	d__Bacteria;p__Proteobacteria;c__Gammaproteobacteria;o__Enterobacterales;f__Enterobacteriaceae;g__Escherichia;s__Escherichia sp005843885	iPHoP-RF	94.1	None
						OM065839.1	RS_GCF_011881725.1	d__Bacteria;p__Proteobacteria;c__Gammaproteobacteria;o__Enterobacterales;f__Enterobacteriaceae;g__Escherichia;s__Escherichia coli_E	iPHoP-RF	94.1	None
						OM065839.1	RS_GCF_004211955.1	d__Bacteria;p__Proteobacteria;c__Gammaproteobacteria;o__Enterobacterales;f__Enterobacteriaceae;g__Escherichia;s__Escherichia sp004211955	iPHoP-RF	93.7	None
						OM065839.1	RS_GCF_001660175.1	d__Bacteria;p__Proteobacteria;c__Gammaproteobacteria;o__Enterobacterales;f__Enterobacteriaceae;g__Escherichia;s__Escherichia sp001660175	iPHoP-RF	93.4	None
						OM065839.1	RS_GCF_002900365.1	d__Bacteria;p__Proteobacteria;c__Gammaproteobacteria;o__Enterobacterales;f__Enterobacteriaceae;g__Escherichia;s__Escherichia marmotae	iPHoP-RF	93.4	None
						OM065839.1	RS_GCF_002950215.1	d__Bacteria;p__Proteobacteria;c__Gammaproteobacteria;o__Enterobacterales;f__Enterobacteriaceae;g__Escherichia;s__Escherichia flexneri	iPHoP-RF	92.4	None
						OM065839.1	RS_GCF_003697165.2	d__Bacteria;p__Proteobacteria;c__Gammaproteobacteria;o__Enterobacterales;f__Enterobacteriaceae;g__Escherichia;s__Escherichia coli	iPHoP-RF	92.4	None
						OM065839.1	RS_GCF_000026325.1	d__Bacteria;p__Proteobacteria;c__Gammaproteobacteria;o__Enterobacterales;f__Enterobacteriaceae;g__Escherichia;s__Escherichia coli_D	iPHoP-RF	91.1	None
						OM065839.1	RS_GCF_000208585.1	d__Bacteria;p__Proteobacteria;c__Gammaproteobacteria;o__Enterobacterales;f__Enterobacteriaceae;g__Escherichia;s__Escherichia sp000208585	iPHoP-RF	91.1	None
						OM328157.1	RS_GCF_002900365.1	d__Bacteria;p__Proteobacteria;c__Gammaproteobacteria;o__Enterobacterales;f__Enterobacteriaceae;g__Escherichia;s__Escherichia marmotae	iPHoP-RF	92.1	None
						OM328157.1	RS_GCF_002950215.1	d__Bacteria;p__Proteobacteria;c__Gammaproteobacteria;o__Enterobacterales;f__Enterobacteriaceae;g__Escherichia;s__Escherichia flexneri	iPHoP-RF	92.1	None
						OM328157.1	RS_GCF_003697165.2	d__Bacteria;p__Proteobacteria;c__Gammaproteobacteria;o__Enterobacterales;f__Enterobacteriaceae;g__Escherichia;s__Escherichia coli	iPHoP-RF	92.1	None
						OM328157.1	RS_GCF_005843885.1	d__Bacteria;p__Proteobacteria;c__Gammaproteobacteria;o__Enterobacterales;f__Enterobacteriaceae;g__Escherichia;s__Escherichia sp005843885	iPHoP-RF	92.1	None
						OM328157.1	RS_GCF_000208585.1	d__Bacteria;p__Proteobacteria;c__Gammaproteobacteria;o__Enterobacterales;f__Enterobacteriaceae;g__Escherichia;s__Escherichia sp000208585	iPHoP-RF	91.8	None
						OM328157.1	RS_GCF_001660175.1	d__Bacteria;p__Proteobacteria;c__Gammaproteobacteria;o__Enterobacterales;f__Enterobacteriaceae;g__Escherichia;s__Escherichia sp001660175	iPHoP-RF	91.4	None
						OM328157.1	RS_GCF_002965065.1	d__Bacteria;p__Proteobacteria;c__Gammaproteobacteria;o__Enterobacterales;f__Enterobacteriaceae;g__Escherichia;s__Escherichia sp002965065	iPHoP-RF	91.1	None
						OM328157.1	RS_GCF_004211955.1	d__Bacteria;p__Proteobacteria;c__Gammaproteobacteria;o__Enterobacterales;f__Enterobacteriaceae;g__Escherichia;s__Escherichia sp004211955	iPHoP-RF	91.1	None
						OM735690.1	RS_GCF_005843885.1	d__Bacteria;p__Proteobacteria;c__Gammaproteobacteria;o__Enterobacterales;f__Enterobacteriaceae;g__Escherichia;s__Escherichia sp005843885	iPHoP-RF	90.8	None
						OM735690.1	RS_GCF_002965065.1	d__Bacteria;p__Proteobacteria;c__Gammaproteobacteria;o__Enterobacterales;f__Enterobacteriaceae;g__Escherichia;s__Escherichia sp002965065	iPHoP-RF	90.5	None
						OM735690.1	RS_GCF_000208585.1	d__Bacteria;p__Proteobacteria;c__Gammaproteobacteria;o__Enterobacterales;f__Enterobacteriaceae;g__Escherichia;s__Escherichia sp000208585	iPHoP-RF	90.1	None
						OM938991.1	RS_GCF_001660175.1	d__Bacteria;p__Proteobacteria;c__Gammaproteobacteria;o__Enterobacterales;f__Enterobacteriaceae;g__Escherichia;s__Escherichia sp001660175	iPHoP-RF	94.1	None
						OM938991.1	RS_GCF_004211955.1	d__Bacteria;p__Proteobacteria;c__Gammaproteobacteria;o__Enterobacterales;f__Enterobacteriaceae;g__Escherichia;s__Escherichia sp004211955	iPHoP-RF	94.1	None
						OM938991.1	RS_GCF_011881725.1	d__Bacteria;p__Proteobacteria;c__Gammaproteobacteria;o__Enterobacterales;f__Enterobacteriaceae;g__Escherichia;s__Escherichia coli_E	iPHoP-RF	94.1	None
						OM938991.1	RS_GCF_000208585.1	d__Bacteria;p__Proteobacteria;c__Gammaproteobacteria;o__Enterobacterales;f__Enterobacteriaceae;g__Escherichia;s__Escherichia sp000208585	iPHoP-RF	93.7	None
						OM938991.1	RS_GCF_002900365.1	d__Bacteria;p__Proteobacteria;c__Gammaproteobacteria;o__Enterobacterales;f__Enterobacteriaceae;g__Escherichia;s__Escherichia marmotae	iPHoP-RF	93.4	None
						OM938991.1	RS_GCF_002950215.1	d__Bacteria;p__Proteobacteria;c__Gammaproteobacteria;o__Enterobacterales;f__Enterobacteriaceae;g__Escherichia;s__Escherichia flexneri	iPHoP-RF	93.4	None
						OM938991.1	RS_GCF_002965065.1	d__Bacteria;p__Proteobacteria;c__Gammaproteobacteria;o__Enterobacterales;f__Enterobacteriaceae;g__Escherichia;s__Escherichia sp002965065	iPHoP-RF	93.4	None
						OM938991.1	RS_GCF_003697165.2	d__Bacteria;p__Proteobacteria;c__Gammaproteobacteria;o__Enterobacterales;f__Enterobacteriaceae;g__Escherichia;s__Escherichia coli	iPHoP-RF	93.4	None
						OM938991.1	RS_GCF_005843885.1	d__Bacteria;p__Proteobacteria;c__Gammaproteobacteria;o__Enterobacterales;f__Enterobacteriaceae;g__Escherichia;s__Escherichia sp005843885	iPHoP-RF	93.4	None
						OM938991.1	RS_GCF_000026325.1	d__Bacteria;p__Proteobacteria;c__Gammaproteobacteria;o__Enterobacterales;f__Enterobacteriaceae;g__Escherichia;s__Escherichia coli_D	iPHoP-RF	92.8	None
						OM964875.1	RS_GCF_002965065.1	d__Bacteria;p__Proteobacteria;c__Gammaproteobacteria;o__Enterobacterales;f__Enterobacteriaceae;g__Escherichia;s__Escherichia sp002965065	iPHoP-RF	91.4	None
						OM964875.1	RS_GCF_005843885.1	d__Bacteria;p__Proteobacteria;c__Gammaproteobacteria;o__Enterobacterales;f__Enterobacteriaceae;g__Escherichia;s__Escherichia sp005843885	iPHoP-RF	90.8	None
						OM964875.1	RS_GCF_001660175.1	d__Bacteria;p__Proteobacteria;c__Gammaproteobacteria;o__Enterobacterales;f__Enterobacteriaceae;g__Escherichia;s__Escherichia sp001660175	iPHoP-RF	90.5	None
						OM964875.1	RS_GCF_002950215.1	d__Bacteria;p__Proteobacteria;c__Gammaproteobacteria;o__Enterobacterales;f__Enterobacteriaceae;g__Escherichia;s__Escherichia flexneri	iPHoP-RF	90.5	None
						OM964875.1	RS_GCF_003697165.2	d__Bacteria;p__Proteobacteria;c__Gammaproteobacteria;o__Enterobacterales;f__Enterobacteriaceae;g__Escherichia;s__Escherichia coli	iPHoP-RF	90.5	None
						OM964875.1	RS_GCF_002900365.1	d__Bacteria;p__Proteobacteria;c__Gammaproteobacteria;o__Enterobacterales;f__Enterobacteriaceae;g__Escherichia;s__Escherichia marmotae	iPHoP-RF	90.1	None
						ON045001.1	RS_GCF_002965065.1	d__Bacteria;p__Proteobacteria;c__Gammaproteobacteria;o__Enterobacterales;f__Enterobacteriaceae;g__Escherichia;s__Escherichia sp002965065	iPHoP-RF	92.1	None
						ON045001.1	RS_GCF_004211955.1	d__Bacteria;p__Proteobacteria;c__Gammaproteobacteria;o__Enterobacterales;f__Enterobacteriaceae;g__Escherichia;s__Escherichia sp004211955	iPHoP-RF	91.8	None
						ON045001.1	GB_GCA_900759445.1	d__Bacteria;p__Proteobacteria;c__Gammaproteobacteria;o__Enterobacterales;f__Enterobacteriaceae;g__Raoultella;s__Raoultella sp900759445	iPHoP-RF	91.4	None
						ON045001.1	RS_GCF_000026325.1	d__Bacteria;p__Proteobacteria;c__Gammaproteobacteria;o__Enterobacterales;f__Enterobacteriaceae;g__Escherichia;s__Escherichia coli_D	iPHoP-RF	91.4	None
						ON045001.1	RS_GCF_009707385.1	d__Bacteria;p__Proteobacteria;c__Gammaproteobacteria;o__Enterobacterales;f__Enterobacteriaceae;g__Klebsiella_A;s__Klebsiella_A oxytoca_C	iPHoP-RF	91.4	None
						ON045001.1	GB_GCA_003018335.1	d__Bacteria;p__Proteobacteria;c__Gammaproteobacteria;o__Enterobacterales;f__Enterobacteriaceae;g__Escherichia;s__Escherichia coli_C	iPHoP-RF	90.8	None
						ON045001.1	RS_GCF_005843885.1	d__Bacteria;p__Proteobacteria;c__Gammaproteobacteria;o__Enterobacterales;f__Enterobacteriaceae;g__Escherichia;s__Escherichia sp005843885	iPHoP-RF	90.8	None
						ON045001.1	RS_GCF_001598695.1	d__Bacteria;p__Proteobacteria;c__Gammaproteobacteria;o__Enterobacterales;f__Enterobacteriaceae;g__Klebsiella_A;s__Klebsiella_A oxytoca	iPHoP-RF	90.5	None
						ON045001.1	RS_GCF_006711645.1	d__Bacteria;p__Proteobacteria;c__Gammaproteobacteria;o__Enterobacterales;f__Enterobacteriaceae;g__Raoultella;s__Raoultella electrica	iPHoP-RF	90.1	None
						ON602741.1	RS_GCF_000208585.1	d__Bacteria;p__Proteobacteria;c__Gammaproteobacteria;o__Enterobacterales;f__Enterobacteriaceae;g__Escherichia;s__Escherichia sp000208585	iPHoP-RF	91.1	None
						ON602741.1	RS_GCF_002965065.1	d__Bacteria;p__Proteobacteria;c__Gammaproteobacteria;o__Enterobacterales;f__Enterobacteriaceae;g__Escherichia;s__Escherichia sp002965065	iPHoP-RF	90.5	None
						ON602741.1	RS_GCF_005843885.1	d__Bacteria;p__Proteobacteria;c__Gammaproteobacteria;o__Enterobacterales;f__Enterobacteriaceae;g__Escherichia;s__Escherichia sp005843885	iPHoP-RF	90.5	None
						OP030905.1	RS_GCF_001660175.1	d__Bacteria;p__Proteobacteria;c__Gammaproteobacteria;o__Enterobacterales;f__Enterobacteriaceae;g__Escherichia;s__Escherichia sp001660175	iPHoP-RF	95.1	None
						OP030905.1	RS_GCF_004211955.1	d__Bacteria;p__Proteobacteria;c__Gammaproteobacteria;o__Enterobacterales;f__Enterobacteriaceae;g__Escherichia;s__Escherichia sp004211955	iPHoP-RF	94.4	None
						OP030905.1	RS_GCF_011881725.1	d__Bacteria;p__Proteobacteria;c__Gammaproteobacteria;o__Enterobacterales;f__Enterobacteriaceae;g__Escherichia;s__Escherichia coli_E	iPHoP-RF	94.4	None
						OP030905.1	RS_GCF_000026325.1	d__Bacteria;p__Proteobacteria;c__Gammaproteobacteria;o__Enterobacterales;f__Enterobacteriaceae;g__Escherichia;s__Escherichia coli_D	iPHoP-RF	93.7	None
						OP030905.1	RS_GCF_002965065.1	d__Bacteria;p__Proteobacteria;c__Gammaproteobacteria;o__Enterobacterales;f__Enterobacteriaceae;g__Escherichia;s__Escherichia sp002965065	iPHoP-RF	93.7	None
						OP030905.1	RS_GCF_002950215.1	d__Bacteria;p__Proteobacteria;c__Gammaproteobacteria;o__Enterobacterales;f__Enterobacteriaceae;g__Escherichia;s__Escherichia flexneri	iPHoP-RF	93.4	None
						OP030905.1	RS_GCF_003697165.2	d__Bacteria;p__Proteobacteria;c__Gammaproteobacteria;o__Enterobacterales;f__Enterobacteriaceae;g__Escherichia;s__Escherichia coli	iPHoP-RF	93.4	None
						OP030905.1	RS_GCF_005843885.1	d__Bacteria;p__Proteobacteria;c__Gammaproteobacteria;o__Enterobacterales;f__Enterobacteriaceae;g__Escherichia;s__Escherichia sp005843885	iPHoP-RF	93.4	None
						OP030905.1	RS_GCF_002900365.1	d__Bacteria;p__Proteobacteria;c__Gammaproteobacteria;o__Enterobacterales;f__Enterobacteriaceae;g__Escherichia;s__Escherichia marmotae	iPHoP-RF	91.8	None
						OP030905.1	GB_GCA_003018335.1	d__Bacteria;p__Proteobacteria;c__Gammaproteobacteria;o__Enterobacterales;f__Enterobacteriaceae;g__Escherichia;s__Escherichia coli_C	iPHoP-RF	91.4	None
						OP030905.1	RS_GCF_000208585.1	d__Bacteria;p__Proteobacteria;c__Gammaproteobacteria;o__Enterobacterales;f__Enterobacteriaceae;g__Escherichia;s__Escherichia sp000208585	iPHoP-RF	91.1	None
						OP031046.1	RS_GCF_000208585.1	d__Bacteria;p__Proteobacteria;c__Gammaproteobacteria;o__Enterobacterales;f__Enterobacteriaceae;g__Escherichia;s__Escherichia sp000208585	iPHoP-RF	91.4	None
						OP031046.1	RS_GCF_003697165.2	d__Bacteria;p__Proteobacteria;c__Gammaproteobacteria;o__Enterobacterales;f__Enterobacteriaceae;g__Escherichia;s__Escherichia coli	iPHoP-RF	91.4	None
						OP031046.1	RS_GCF_002950215.1	d__Bacteria;p__Proteobacteria;c__Gammaproteobacteria;o__Enterobacterales;f__Enterobacteriaceae;g__Escherichia;s__Escherichia flexneri	iPHoP-RF	91.1	None
						OP031046.1	RS_GCF_002965065.1	d__Bacteria;p__Proteobacteria;c__Gammaproteobacteria;o__Enterobacterales;f__Enterobacteriaceae;g__Escherichia;s__Escherichia sp002965065	iPHoP-RF	91.1	None
						OP031046.1	RS_GCF_002900365.1	d__Bacteria;p__Proteobacteria;c__Gammaproteobacteria;o__Enterobacterales;f__Enterobacteriaceae;g__Escherichia;s__Escherichia marmotae	iPHoP-RF	90.8	None
						OP031046.1	RS_GCF_005843885.1	d__Bacteria;p__Proteobacteria;c__Gammaproteobacteria;o__Enterobacterales;f__Enterobacteriaceae;g__Escherichia;s__Escherichia sp005843885	iPHoP-RF	90.8	None
						OP031046.1	RS_GCF_000026325.1	d__Bacteria;p__Proteobacteria;c__Gammaproteobacteria;o__Enterobacterales;f__Enterobacteriaceae;g__Escherichia;s__Escherichia coli_D	iPHoP-RF	90.5	None
						OP031046.1	RS_GCF_004211955.1	d__Bacteria;p__Proteobacteria;c__Gammaproteobacteria;o__Enterobacterales;f__Enterobacteriaceae;g__Escherichia;s__Escherichia sp004211955	iPHoP-RF	90.5	None
						OP075789.1	RS_GCF_002965065.1	d__Bacteria;p__Proteobacteria;c__Gammaproteobacteria;o__Enterobacterales;f__Enterobacteriaceae;g__Escherichia;s__Escherichia sp002965065	iPHoP-RF	92.8	None
						OP075789.1	RS_GCF_005843885.1	d__Bacteria;p__Proteobacteria;c__Gammaproteobacteria;o__Enterobacterales;f__Enterobacteriaceae;g__Escherichia;s__Escherichia sp005843885	iPHoP-RF	92.8	None
						OP075789.1	RS_GCF_001660175.1	d__Bacteria;p__Proteobacteria;c__Gammaproteobacteria;o__Enterobacterales;f__Enterobacteriaceae;g__Escherichia;s__Escherichia sp001660175	iPHoP-RF	92.4	None
						OP075789.1	RS_GCF_002900365.1	d__Bacteria;p__Proteobacteria;c__Gammaproteobacteria;o__Enterobacterales;f__Enterobacteriaceae;g__Escherichia;s__Escherichia marmotae	iPHoP-RF	92.4	None
						OP075789.1	RS_GCF_002950215.1	d__Bacteria;p__Proteobacteria;c__Gammaproteobacteria;o__Enterobacterales;f__Enterobacteriaceae;g__Escherichia;s__Escherichia flexneri	iPHoP-RF	92.4	None
						OP075789.1	RS_GCF_003697165.2	d__Bacteria;p__Proteobacteria;c__Gammaproteobacteria;o__Enterobacterales;f__Enterobacteriaceae;g__Escherichia;s__Escherichia coli	iPHoP-RF	92.4	None
						OP075789.1	RS_GCF_000208585.1	d__Bacteria;p__Proteobacteria;c__Gammaproteobacteria;o__Enterobacterales;f__Enterobacteriaceae;g__Escherichia;s__Escherichia sp000208585	iPHoP-RF	90.1	None
						OP267563.1	RS_GCF_001660175.1	d__Bacteria;p__Proteobacteria;c__Gammaproteobacteria;o__Enterobacterales;f__Enterobacteriaceae;g__Escherichia;s__Escherichia sp001660175	iPHoP-RF	95.7	None
						OP267563.1	RS_GCF_002900365.1	d__Bacteria;p__Proteobacteria;c__Gammaproteobacteria;o__Enterobacterales;f__Enterobacteriaceae;g__Escherichia;s__Escherichia marmotae	iPHoP-RF	95.1	None
						OP267563.1	RS_GCF_005843885.1	d__Bacteria;p__Proteobacteria;c__Gammaproteobacteria;o__Enterobacterales;f__Enterobacteriaceae;g__Escherichia;s__Escherichia sp005843885	iPHoP-RF	94.7	None
						OP267563.1	RS_GCF_000026225.1	d__Bacteria;p__Proteobacteria;c__Gammaproteobacteria;o__Enterobacterales;f__Enterobacteriaceae;g__Escherichia;s__Escherichia fergusonii	iPHoP-RF	94.4	None
						OP267563.1	RS_GCF_002950215.1	d__Bacteria;p__Proteobacteria;c__Gammaproteobacteria;o__Enterobacterales;f__Enterobacteriaceae;g__Escherichia;s__Escherichia flexneri	iPHoP-RF	94.4	None
						OP267563.1	RS_GCF_003697165.2	d__Bacteria;p__Proteobacteria;c__Gammaproteobacteria;o__Enterobacterales;f__Enterobacteriaceae;g__Escherichia;s__Escherichia coli	iPHoP-RF	94.4	None
						OP267563.1	RS_GCF_000208585.1	d__Bacteria;p__Proteobacteria;c__Gammaproteobacteria;o__Enterobacterales;f__Enterobacteriaceae;g__Escherichia;s__Escherichia sp000208585	iPHoP-RF	94.1	None
						OP267563.1	RS_GCF_000759775.1	d__Bacteria;p__Proteobacteria;c__Gammaproteobacteria;o__Enterobacterales;f__Enterobacteriaceae;g__Escherichia;s__Escherichia albertii	iPHoP-RF	94.1	None
						OP267563.1	RS_GCF_002965065.1	d__Bacteria;p__Proteobacteria;c__Gammaproteobacteria;o__Enterobacterales;f__Enterobacteriaceae;g__Escherichia;s__Escherichia sp002965065	iPHoP-RF	94.1	None
						OP267563.1	RS_GCF_004211955.1	d__Bacteria;p__Proteobacteria;c__Gammaproteobacteria;o__Enterobacterales;f__Enterobacteriaceae;g__Escherichia;s__Escherichia sp004211955	iPHoP-RF	93.7	None
						OP267563.1	RS_GCF_011881725.1	d__Bacteria;p__Proteobacteria;c__Gammaproteobacteria;o__Enterobacterales;f__Enterobacteriaceae;g__Escherichia;s__Escherichia coli_E	iPHoP-RF	93.7	None
						OP267563.1	RS_GCF_000026325.1	d__Bacteria;p__Proteobacteria;c__Gammaproteobacteria;o__Enterobacterales;f__Enterobacteriaceae;g__Escherichia;s__Escherichia coli_D	iPHoP-RF	91.8	None
						OP267563.1	GB_GCA_003018335.1	d__Bacteria;p__Proteobacteria;c__Gammaproteobacteria;o__Enterobacterales;f__Enterobacteriaceae;g__Escherichia;s__Escherichia coli_C	iPHoP-RF	91.4	None
						OP558004.1	RS_GCF_000208585.1	d__Bacteria;p__Proteobacteria;c__Gammaproteobacteria;o__Enterobacterales;f__Enterobacteriaceae;g__Escherichia;s__Escherichia sp000208585	iPHoP-RF	90.8	None
						OP611406.1	RS_GCF_000208585.1	d__Bacteria;p__Proteobacteria;c__Gammaproteobacteria;o__Enterobacterales;f__Enterobacteriaceae;g__Escherichia;s__Escherichia sp000208585	iPHoP-RF	95.7	None
						OP611406.1	RS_GCF_002965065.1	d__Bacteria;p__Proteobacteria;c__Gammaproteobacteria;o__Enterobacterales;f__Enterobacteriaceae;g__Escherichia;s__Escherichia sp002965065	iPHoP-RF	95.4	None
						OP611406.1	RS_GCF_004211955.1	d__Bacteria;p__Proteobacteria;c__Gammaproteobacteria;o__Enterobacterales;f__Enterobacteriaceae;g__Escherichia;s__Escherichia sp004211955	iPHoP-RF	95.4	None
						OP611406.1	RS_GCF_005843885.1	d__Bacteria;p__Proteobacteria;c__Gammaproteobacteria;o__Enterobacterales;f__Enterobacteriaceae;g__Escherichia;s__Escherichia sp005843885	iPHoP-RF	95.4	None
						OP611406.1	RS_GCF_000026325.1	d__Bacteria;p__Proteobacteria;c__Gammaproteobacteria;o__Enterobacterales;f__Enterobacteriaceae;g__Escherichia;s__Escherichia coli_D	iPHoP-RF	95.1	None
						OP611406.1	RS_GCF_002950215.1	d__Bacteria;p__Proteobacteria;c__Gammaproteobacteria;o__Enterobacterales;f__Enterobacteriaceae;g__Escherichia;s__Escherichia flexneri	iPHoP-RF	95.1	None
						OP611406.1	RS_GCF_011881725.1	d__Bacteria;p__Proteobacteria;c__Gammaproteobacteria;o__Enterobacterales;f__Enterobacteriaceae;g__Escherichia;s__Escherichia coli_E	iPHoP-RF	95.1	None
						OP611406.1	RS_GCF_002900365.1	d__Bacteria;p__Proteobacteria;c__Gammaproteobacteria;o__Enterobacterales;f__Enterobacteriaceae;g__Escherichia;s__Escherichia marmotae	iPHoP-RF	94.7	None
						OP611406.1	RS_GCF_003697165.2	d__Bacteria;p__Proteobacteria;c__Gammaproteobacteria;o__Enterobacterales;f__Enterobacteriaceae;g__Escherichia;s__Escherichia coli	iPHoP-RF	94.7	None
						OP611406.1	GB_GCA_003018335.1	d__Bacteria;p__Proteobacteria;c__Gammaproteobacteria;o__Enterobacterales;f__Enterobacteriaceae;g__Escherichia;s__Escherichia coli_C	iPHoP-RF	94.4	None
						OP611406.1	RS_GCF_001660175.1	d__Bacteria;p__Proteobacteria;c__Gammaproteobacteria;o__Enterobacterales;f__Enterobacteriaceae;g__Escherichia;s__Escherichia sp001660175	iPHoP-RF	91.8	None
						OP617742.1	RS_GCF_000208585.1	d__Bacteria;p__Proteobacteria;c__Gammaproteobacteria;o__Enterobacterales;f__Enterobacteriaceae;g__Escherichia;s__Escherichia sp000208585	iPHoP-RF	90.1	None
						OP978314.1	RS_GCF_000208585.1	d__Bacteria;p__Proteobacteria;c__Gammaproteobacteria;o__Enterobacterales;f__Enterobacteriaceae;g__Escherichia;s__Escherichia sp000208585	iPHoP-RF	90.8	None
						OP978315.1	RS_GCF_000208585.1	d__Bacteria;p__Proteobacteria;c__Gammaproteobacteria;o__Enterobacterales;f__Enterobacteriaceae;g__Escherichia;s__Escherichia sp000208585	iPHoP-RF	90.8	None
						OP978315.1	RS_GCF_002900365.1	d__Bacteria;p__Proteobacteria;c__Gammaproteobacteria;o__Enterobacterales;f__Enterobacteriaceae;g__Escherichia;s__Escherichia marmotae	iPHoP-RF	90.1	None
						OP978316.1	RS_GCF_000208585.1	d__Bacteria;p__Proteobacteria;c__Gammaproteobacteria;o__Enterobacterales;f__Enterobacteriaceae;g__Escherichia;s__Escherichia sp000208585	iPHoP-RF	92.4	None
						OP978316.1	RS_GCF_001660175.1	d__Bacteria;p__Proteobacteria;c__Gammaproteobacteria;o__Enterobacterales;f__Enterobacteriaceae;g__Escherichia;s__Escherichia sp001660175	iPHoP-RF	90.1	None
						OQ031071.1	RS_GCF_002950215.1	d__Bacteria;p__Proteobacteria;c__Gammaproteobacteria;o__Enterobacterales;f__Enterobacteriaceae;g__Escherichia;s__Escherichia flexneri	iPHoP-RF	91.8	None
						OQ031071.1	RS_GCF_000026325.1	d__Bacteria;p__Proteobacteria;c__Gammaproteobacteria;o__Enterobacterales;f__Enterobacteriaceae;g__Escherichia;s__Escherichia coli_D	iPHoP-RF	91.1	None
						OQ031071.1	RS_GCF_000208585.1	d__Bacteria;p__Proteobacteria;c__Gammaproteobacteria;o__Enterobacterales;f__Enterobacteriaceae;g__Escherichia;s__Escherichia sp000208585	iPHoP-RF	91.1	None
						OQ031071.1	RS_GCF_002900365.1	d__Bacteria;p__Proteobacteria;c__Gammaproteobacteria;o__Enterobacterales;f__Enterobacteriaceae;g__Escherichia;s__Escherichia marmotae	iPHoP-RF	91.1	None
						OQ031071.1	RS_GCF_003697165.2	d__Bacteria;p__Proteobacteria;c__Gammaproteobacteria;o__Enterobacterales;f__Enterobacteriaceae;g__Escherichia;s__Escherichia coli	iPHoP-RF	90.5	None
						OQ267592.1	RS_GCF_002950215.1	d__Bacteria;p__Proteobacteria;c__Gammaproteobacteria;o__Enterobacterales;f__Enterobacteriaceae;g__Escherichia;s__Escherichia flexneri	iPHoP-RF	92.1	None
						OQ267592.1	RS_GCF_003697165.2	d__Bacteria;p__Proteobacteria;c__Gammaproteobacteria;o__Enterobacterales;f__Enterobacteriaceae;g__Escherichia;s__Escherichia coli	iPHoP-RF	92.1	None
						OQ267592.1	RS_GCF_005843885.1	d__Bacteria;p__Proteobacteria;c__Gammaproteobacteria;o__Enterobacterales;f__Enterobacteriaceae;g__Escherichia;s__Escherichia sp005843885	iPHoP-RF	91.4	None
						OQ267592.1	RS_GCF_000208585.1	d__Bacteria;p__Proteobacteria;c__Gammaproteobacteria;o__Enterobacterales;f__Enterobacteriaceae;g__Escherichia;s__Escherichia sp000208585	iPHoP-RF	90.5	None
						OQ267592.1	RS_GCF_002900365.1	d__Bacteria;p__Proteobacteria;c__Gammaproteobacteria;o__Enterobacterales;f__Enterobacteriaceae;g__Escherichia;s__Escherichia marmotae	iPHoP-RF	90.5	None
						OQ267592.1	RS_GCF_002965065.1	d__Bacteria;p__Proteobacteria;c__Gammaproteobacteria;o__Enterobacterales;f__Enterobacteriaceae;g__Escherichia;s__Escherichia sp002965065	iPHoP-RF	90.5	None
						OQ267592.1	RS_GCF_004211955.1	d__Bacteria;p__Proteobacteria;c__Gammaproteobacteria;o__Enterobacterales;f__Enterobacteriaceae;g__Escherichia;s__Escherichia sp004211955	iPHoP-RF	90.5	None
						OQ267592.1	RS_GCF_011881725.1	d__Bacteria;p__Proteobacteria;c__Gammaproteobacteria;o__Enterobacterales;f__Enterobacteriaceae;g__Escherichia;s__Escherichia coli_E	iPHoP-RF	90.5	None
						OQ267592.1	RS_GCF_000026325.1	d__Bacteria;p__Proteobacteria;c__Gammaproteobacteria;o__Enterobacterales;f__Enterobacteriaceae;g__Escherichia;s__Escherichia coli_D	iPHoP-RF	90.1	None
						OR356114.1	RS_GCF_004211955.1	d__Bacteria;p__Proteobacteria;c__Gammaproteobacteria;o__Enterobacterales;f__Enterobacteriaceae;g__Escherichia;s__Escherichia sp004211955	iPHoP-RF	96.1	None
						OR356114.1	RS_GCF_002965065.1	d__Bacteria;p__Proteobacteria;c__Gammaproteobacteria;o__Enterobacterales;f__Enterobacteriaceae;g__Escherichia;s__Escherichia sp002965065	iPHoP-RF	95.4	None
						OR356114.1	RS_GCF_011881725.1	d__Bacteria;p__Proteobacteria;c__Gammaproteobacteria;o__Enterobacterales;f__Enterobacteriaceae;g__Escherichia;s__Escherichia coli_E	iPHoP-RF	95.4	None
						OR356114.1	RS_GCF_005843885.1	d__Bacteria;p__Proteobacteria;c__Gammaproteobacteria;o__Enterobacterales;f__Enterobacteriaceae;g__Escherichia;s__Escherichia sp005843885	iPHoP-RF	95.1	None
						OR356114.1	RS_GCF_000208585.1	d__Bacteria;p__Proteobacteria;c__Gammaproteobacteria;o__Enterobacterales;f__Enterobacteriaceae;g__Escherichia;s__Escherichia sp000208585	iPHoP-RF	94.7	None
						OR356114.1	RS_GCF_000026325.1	d__Bacteria;p__Proteobacteria;c__Gammaproteobacteria;o__Enterobacterales;f__Enterobacteriaceae;g__Escherichia;s__Escherichia coli_D	iPHoP-RF	94.4	None
						OR356114.1	RS_GCF_002950215.1	d__Bacteria;p__Proteobacteria;c__Gammaproteobacteria;o__Enterobacterales;f__Enterobacteriaceae;g__Escherichia;s__Escherichia flexneri	iPHoP-RF	93.7	None
						OR356114.1	RS_GCF_003697165.2	d__Bacteria;p__Proteobacteria;c__Gammaproteobacteria;o__Enterobacterales;f__Enterobacteriaceae;g__Escherichia;s__Escherichia coli	iPHoP-RF	93.7	None
						OR356114.1	GB_GCA_003018335.1	d__Bacteria;p__Proteobacteria;c__Gammaproteobacteria;o__Enterobacterales;f__Enterobacteriaceae;g__Escherichia;s__Escherichia coli_C	iPHoP-RF	92.4	None
						OR532795.1	RS_GCF_000208585.1	d__Bacteria;p__Proteobacteria;c__Gammaproteobacteria;o__Enterobacterales;f__Enterobacteriaceae;g__Escherichia;s__Escherichia sp000208585	iPHoP-RF	90.1	None
						OR532798.1	RS_GCF_000208585.1	d__Bacteria;p__Proteobacteria;c__Gammaproteobacteria;o__Enterobacterales;f__Enterobacteriaceae;g__Escherichia;s__Escherichia sp000208585	iPHoP-RF	92.8	None
						OR532798.1	RS_GCF_002965065.1	d__Bacteria;p__Proteobacteria;c__Gammaproteobacteria;o__Enterobacterales;f__Enterobacteriaceae;g__Escherichia;s__Escherichia sp002965065	iPHoP-RF	90.8	None
						OR532798.1	RS_GCF_002950215.1	d__Bacteria;p__Proteobacteria;c__Gammaproteobacteria;o__Enterobacterales;f__Enterobacteriaceae;g__Escherichia;s__Escherichia flexneri	iPHoP-RF	90.5	None
						OR532798.1	RS_GCF_003697165.2	d__Bacteria;p__Proteobacteria;c__Gammaproteobacteria;o__Enterobacterales;f__Enterobacteriaceae;g__Escherichia;s__Escherichia coli	iPHoP-RF	90.5	None
						OR532798.1	RS_GCF_005843885.1	d__Bacteria;p__Proteobacteria;c__Gammaproteobacteria;o__Enterobacterales;f__Enterobacteriaceae;g__Escherichia;s__Escherichia sp005843885	iPHoP-RF	90.1	None
						OR532799.1	RS_GCF_000208585.1	d__Bacteria;p__Proteobacteria;c__Gammaproteobacteria;o__Enterobacterales;f__Enterobacteriaceae;g__Escherichia;s__Escherichia sp000208585	iPHoP-RF	90.1	None
						OR532801.1	RS_GCF_002965065.1	d__Bacteria;p__Proteobacteria;c__Gammaproteobacteria;o__Enterobacterales;f__Enterobacteriaceae;g__Escherichia;s__Escherichia sp002965065	iPHoP-RF	90.1	None
						OR532804.1	RS_GCF_002965065.1	d__Bacteria;p__Proteobacteria;c__Gammaproteobacteria;o__Enterobacterales;f__Enterobacteriaceae;g__Escherichia;s__Escherichia sp002965065	iPHoP-RF	90.1	None
						OR532807.1	RS_GCF_002900365.1	d__Bacteria;p__Proteobacteria;c__Gammaproteobacteria;o__Enterobacterales;f__Enterobacteriaceae;g__Escherichia;s__Escherichia marmotae	iPHoP-RF	94.4	None
						OR532807.1	RS_GCF_002965065.1	d__Bacteria;p__Proteobacteria;c__Gammaproteobacteria;o__Enterobacterales;f__Enterobacteriaceae;g__Escherichia;s__Escherichia sp002965065	iPHoP-RF	94.1	None
						OR532807.1	RS_GCF_000208585.1	d__Bacteria;p__Proteobacteria;c__Gammaproteobacteria;o__Enterobacterales;f__Enterobacteriaceae;g__Escherichia;s__Escherichia sp000208585	iPHoP-RF	93.7	None
						OR532807.1	RS_GCF_002950215.1	d__Bacteria;p__Proteobacteria;c__Gammaproteobacteria;o__Enterobacterales;f__Enterobacteriaceae;g__Escherichia;s__Escherichia flexneri	iPHoP-RF	93.7	None
						OR532807.1	RS_GCF_003697165.2	d__Bacteria;p__Proteobacteria;c__Gammaproteobacteria;o__Enterobacterales;f__Enterobacteriaceae;g__Escherichia;s__Escherichia coli	iPHoP-RF	93.7	None
						OR532807.1	RS_GCF_005843885.1	d__Bacteria;p__Proteobacteria;c__Gammaproteobacteria;o__Enterobacterales;f__Enterobacteriaceae;g__Escherichia;s__Escherichia sp005843885	iPHoP-RF	93.7	None
						OR532807.1	RS_GCF_004211955.1	d__Bacteria;p__Proteobacteria;c__Gammaproteobacteria;o__Enterobacterales;f__Enterobacteriaceae;g__Escherichia;s__Escherichia sp004211955	iPHoP-RF	91.8	None
						OR532807.1	RS_GCF_011881725.1	d__Bacteria;p__Proteobacteria;c__Gammaproteobacteria;o__Enterobacterales;f__Enterobacteriaceae;g__Escherichia;s__Escherichia coli_E	iPHoP-RF	91.8	None
						OR532807.1	RS_GCF_001660175.1	d__Bacteria;p__Proteobacteria;c__Gammaproteobacteria;o__Enterobacterales;f__Enterobacteriaceae;g__Escherichia;s__Escherichia sp001660175	iPHoP-RF	90.8	None
						OR532807.1	RS_GCF_000026325.1	d__Bacteria;p__Proteobacteria;c__Gammaproteobacteria;o__Enterobacterales;f__Enterobacteriaceae;g__Escherichia;s__Escherichia coli_D	iPHoP-RF	90.5	None
						OR532811.1	RS_GCF_004211955.1	d__Bacteria;p__Proteobacteria;c__Gammaproteobacteria;o__Enterobacterales;f__Enterobacteriaceae;g__Escherichia;s__Escherichia sp004211955	iPHoP-RF	94.7	None
						OR532811.1	RS_GCF_011881725.1	d__Bacteria;p__Proteobacteria;c__Gammaproteobacteria;o__Enterobacterales;f__Enterobacteriaceae;g__Escherichia;s__Escherichia coli_E	iPHoP-RF	94.7	None
						OR532811.1	GB_GCA_003018335.1	d__Bacteria;p__Proteobacteria;c__Gammaproteobacteria;o__Enterobacterales;f__Enterobacteriaceae;g__Escherichia;s__Escherichia coli_C	iPHoP-RF	93.7	None
						OR532811.1	RS_GCF_002965065.1	d__Bacteria;p__Proteobacteria;c__Gammaproteobacteria;o__Enterobacterales;f__Enterobacteriaceae;g__Escherichia;s__Escherichia sp002965065	iPHoP-RF	93.4	None
						OR532811.1	RS_GCF_005843885.1	d__Bacteria;p__Proteobacteria;c__Gammaproteobacteria;o__Enterobacterales;f__Enterobacteriaceae;g__Escherichia;s__Escherichia sp005843885	iPHoP-RF	93.4	None
						OR532811.1	RS_GCF_002900365.1	d__Bacteria;p__Proteobacteria;c__Gammaproteobacteria;o__Enterobacterales;f__Enterobacteriaceae;g__Escherichia;s__Escherichia marmotae	iPHoP-RF	93.1	None
						OR532811.1	RS_GCF_002950215.1	d__Bacteria;p__Proteobacteria;c__Gammaproteobacteria;o__Enterobacterales;f__Enterobacteriaceae;g__Escherichia;s__Escherichia flexneri	iPHoP-RF	92.8	None
						OR532811.1	RS_GCF_003697165.2	d__Bacteria;p__Proteobacteria;c__Gammaproteobacteria;o__Enterobacterales;f__Enterobacteriaceae;g__Escherichia;s__Escherichia coli	iPHoP-RF	92.8	None
						OR532811.1	RS_GCF_001660175.1	d__Bacteria;p__Proteobacteria;c__Gammaproteobacteria;o__Enterobacterales;f__Enterobacteriaceae;g__Escherichia;s__Escherichia sp001660175	iPHoP-RF	92.4	None
						OR532811.1	RS_GCF_000026325.1	d__Bacteria;p__Proteobacteria;c__Gammaproteobacteria;o__Enterobacterales;f__Enterobacteriaceae;g__Escherichia;s__Escherichia coli_D	iPHoP-RF	91.8	None
						OR532811.1	RS_GCF_000208585.1	d__Bacteria;p__Proteobacteria;c__Gammaproteobacteria;o__Enterobacterales;f__Enterobacteriaceae;g__Escherichia;s__Escherichia sp000208585	iPHoP-RF	91.1	None
						OR532816.1	RS_GCF_002900365.1	d__Bacteria;p__Proteobacteria;c__Gammaproteobacteria;o__Enterobacterales;f__Enterobacteriaceae;g__Escherichia;s__Escherichia marmotae	iPHoP-RF	90.8	None
						OR532819.1	RS_GCF_000208585.1	d__Bacteria;p__Proteobacteria;c__Gammaproteobacteria;o__Enterobacterales;f__Enterobacteriaceae;g__Escherichia;s__Escherichia sp000208585	iPHoP-RF	90.8	None
						OR532819.1	RS_GCF_003697165.2	d__Bacteria;p__Proteobacteria;c__Gammaproteobacteria;o__Enterobacterales;f__Enterobacteriaceae;g__Escherichia;s__Escherichia coli	iPHoP-RF	90.1	None
						OR532834.1	RS_GCF_002950215.1	d__Bacteria;p__Proteobacteria;c__Gammaproteobacteria;o__Enterobacterales;f__Enterobacteriaceae;g__Escherichia;s__Escherichia flexneri	iPHoP-RF	92.4	None
						OR532834.1	RS_GCF_003697165.2	d__Bacteria;p__Proteobacteria;c__Gammaproteobacteria;o__Enterobacterales;f__Enterobacteriaceae;g__Escherichia;s__Escherichia coli	iPHoP-RF	92.4	None
						OR532834.1	RS_GCF_005843885.1	d__Bacteria;p__Proteobacteria;c__Gammaproteobacteria;o__Enterobacterales;f__Enterobacteriaceae;g__Escherichia;s__Escherichia sp005843885	iPHoP-RF	92.4	None
						OR532834.1	RS_GCF_004211955.1	d__Bacteria;p__Proteobacteria;c__Gammaproteobacteria;o__Enterobacterales;f__Enterobacteriaceae;g__Escherichia;s__Escherichia sp004211955	iPHoP-RF	90.8	None
						OR532834.1	RS_GCF_011881725.1	d__Bacteria;p__Proteobacteria;c__Gammaproteobacteria;o__Enterobacterales;f__Enterobacteriaceae;g__Escherichia;s__Escherichia coli_E	iPHoP-RF	90.8	None
						OR532834.1	RS_GCF_000026325.1	d__Bacteria;p__Proteobacteria;c__Gammaproteobacteria;o__Enterobacterales;f__Enterobacteriaceae;g__Escherichia;s__Escherichia coli_D	iPHoP-RF	90.5	None
						OR532834.1	RS_GCF_000208585.1	d__Bacteria;p__Proteobacteria;c__Gammaproteobacteria;o__Enterobacterales;f__Enterobacteriaceae;g__Escherichia;s__Escherichia sp000208585	iPHoP-RF	90.5	None
						OR532834.1	RS_GCF_002965065.1	d__Bacteria;p__Proteobacteria;c__Gammaproteobacteria;o__Enterobacterales;f__Enterobacteriaceae;g__Escherichia;s__Escherichia sp002965065	iPHoP-RF	90.1	None
						OR532850.1	RS_GCF_002965065.1	d__Bacteria;p__Proteobacteria;c__Gammaproteobacteria;o__Enterobacterales;f__Enterobacteriaceae;g__Escherichia;s__Escherichia sp002965065	iPHoP-RF	93.1	None
						OR532850.1	RS_GCF_000026325.1	d__Bacteria;p__Proteobacteria;c__Gammaproteobacteria;o__Enterobacterales;f__Enterobacteriaceae;g__Escherichia;s__Escherichia coli_D	iPHoP-RF	92.8	None
						OR532850.1	RS_GCF_002950215.1	d__Bacteria;p__Proteobacteria;c__Gammaproteobacteria;o__Enterobacterales;f__Enterobacteriaceae;g__Escherichia;s__Escherichia flexneri	iPHoP-RF	92.4	None
						OR532850.1	RS_GCF_003697165.2	d__Bacteria;p__Proteobacteria;c__Gammaproteobacteria;o__Enterobacterales;f__Enterobacteriaceae;g__Escherichia;s__Escherichia coli	iPHoP-RF	92.4	None
						OR532850.1	RS_GCF_000208585.1	d__Bacteria;p__Proteobacteria;c__Gammaproteobacteria;o__Enterobacterales;f__Enterobacteriaceae;g__Escherichia;s__Escherichia sp000208585	iPHoP-RF	92.1	None
						OR532850.1	RS_GCF_001660175.1	d__Bacteria;p__Proteobacteria;c__Gammaproteobacteria;o__Enterobacterales;f__Enterobacteriaceae;g__Escherichia;s__Escherichia sp001660175	iPHoP-RF	91.8	None
						OR532850.1	RS_GCF_004211955.1	d__Bacteria;p__Proteobacteria;c__Gammaproteobacteria;o__Enterobacterales;f__Enterobacteriaceae;g__Escherichia;s__Escherichia sp004211955	iPHoP-RF	91.8	None
						OR532850.1	RS_GCF_011881725.1	d__Bacteria;p__Proteobacteria;c__Gammaproteobacteria;o__Enterobacterales;f__Enterobacteriaceae;g__Escherichia;s__Escherichia coli_E	iPHoP-RF	91.8	None
						OR532850.1	GB_GCA_003018335.1	d__Bacteria;p__Proteobacteria;c__Gammaproteobacteria;o__Enterobacterales;f__Enterobacteriaceae;g__Escherichia;s__Escherichia coli_C	iPHoP-RF	91.4	None
						OR532850.1	RS_GCF_005843885.1	d__Bacteria;p__Proteobacteria;c__Gammaproteobacteria;o__Enterobacterales;f__Enterobacteriaceae;g__Escherichia;s__Escherichia sp005843885	iPHoP-RF	90.5	None
						OR532852.1	RS_GCF_011881725.1	d__Bacteria;p__Proteobacteria;c__Gammaproteobacteria;o__Enterobacterales;f__Enterobacteriaceae;g__Escherichia;s__Escherichia coli_E	iPHoP-RF	90.5	None
						OR532856.1	RS_GCF_004211955.1	d__Bacteria;p__Proteobacteria;c__Gammaproteobacteria;o__Enterobacterales;f__Enterobacteriaceae;g__Escherichia;s__Escherichia sp004211955	iPHoP-RF	90.5	None
						OR532856.1	RS_GCF_011881725.1	d__Bacteria;p__Proteobacteria;c__Gammaproteobacteria;o__Enterobacterales;f__Enterobacteriaceae;g__Escherichia;s__Escherichia coli_E	iPHoP-RF	90.5	None
						OR532859.1	RS_GCF_002950215.1	d__Bacteria;p__Proteobacteria;c__Gammaproteobacteria;o__Enterobacterales;f__Enterobacteriaceae;g__Escherichia;s__Escherichia flexneri	iPHoP-RF	92.8	None
						OR532859.1	RS_GCF_003697165.2	d__Bacteria;p__Proteobacteria;c__Gammaproteobacteria;o__Enterobacterales;f__Enterobacteriaceae;g__Escherichia;s__Escherichia coli	iPHoP-RF	92.8	None
						OR532859.1	RS_GCF_002965065.1	d__Bacteria;p__Proteobacteria;c__Gammaproteobacteria;o__Enterobacterales;f__Enterobacteriaceae;g__Escherichia;s__Escherichia sp002965065	iPHoP-RF	92.4	None
						OR532859.1	RS_GCF_005843885.1	d__Bacteria;p__Proteobacteria;c__Gammaproteobacteria;o__Enterobacterales;f__Enterobacteriaceae;g__Escherichia;s__Escherichia sp005843885	iPHoP-RF	92.4	None
						OR532859.1	RS_GCF_004211955.1	d__Bacteria;p__Proteobacteria;c__Gammaproteobacteria;o__Enterobacterales;f__Enterobacteriaceae;g__Escherichia;s__Escherichia sp004211955	iPHoP-RF	91.4	None
						OR532859.1	RS_GCF_011881725.1	d__Bacteria;p__Proteobacteria;c__Gammaproteobacteria;o__Enterobacterales;f__Enterobacteriaceae;g__Escherichia;s__Escherichia coli_E	iPHoP-RF	91.4	None
						OR532859.1	RS_GCF_002900365.1	d__Bacteria;p__Proteobacteria;c__Gammaproteobacteria;o__Enterobacterales;f__Enterobacteriaceae;g__Escherichia;s__Escherichia marmotae	iPHoP-RF	90.8	None
						OR532861.1	RS_GCF_000208585.1	d__Bacteria;p__Proteobacteria;c__Gammaproteobacteria;o__Enterobacterales;f__Enterobacteriaceae;g__Escherichia;s__Escherichia sp000208585	iPHoP-RF	94.4	None
						OR532861.1	RS_GCF_002950215.1	d__Bacteria;p__Proteobacteria;c__Gammaproteobacteria;o__Enterobacterales;f__Enterobacteriaceae;g__Escherichia;s__Escherichia flexneri	iPHoP-RF	93.4	None
						OR532861.1	RS_GCF_003697165.2	d__Bacteria;p__Proteobacteria;c__Gammaproteobacteria;o__Enterobacterales;f__Enterobacteriaceae;g__Escherichia;s__Escherichia coli	iPHoP-RF	93.4	None
						OR532861.1	RS_GCF_002900365.1	d__Bacteria;p__Proteobacteria;c__Gammaproteobacteria;o__Enterobacterales;f__Enterobacteriaceae;g__Escherichia;s__Escherichia marmotae	iPHoP-RF	92.4	None
						OR532861.1	RS_GCF_002965065.1	d__Bacteria;p__Proteobacteria;c__Gammaproteobacteria;o__Enterobacterales;f__Enterobacteriaceae;g__Escherichia;s__Escherichia sp002965065	iPHoP-RF	92.4	None
						OR532861.1	RS_GCF_005843885.1	d__Bacteria;p__Proteobacteria;c__Gammaproteobacteria;o__Enterobacterales;f__Enterobacteriaceae;g__Escherichia;s__Escherichia sp005843885	iPHoP-RF	92.4	None
						OR532861.1	RS_GCF_001660175.1	d__Bacteria;p__Proteobacteria;c__Gammaproteobacteria;o__Enterobacterales;f__Enterobacteriaceae;g__Escherichia;s__Escherichia sp001660175	iPHoP-RF	91.8	None
						OR532861.1	RS_GCF_000026225.1	d__Bacteria;p__Proteobacteria;c__Gammaproteobacteria;o__Enterobacterales;f__Enterobacteriaceae;g__Escherichia;s__Escherichia fergusonii	iPHoP-RF	91.4	None
						OR532867.1	RS_GCF_002965065.1	d__Bacteria;p__Proteobacteria;c__Gammaproteobacteria;o__Enterobacterales;f__Enterobacteriaceae;g__Escherichia;s__Escherichia sp002965065	iPHoP-RF	91.4	None
						OR532867.1	RS_GCF_004211955.1	d__Bacteria;p__Proteobacteria;c__Gammaproteobacteria;o__Enterobacterales;f__Enterobacteriaceae;g__Escherichia;s__Escherichia sp004211955	iPHoP-RF	90.5	None
						OR532867.1	GB_GCA_003018335.1	d__Bacteria;p__Proteobacteria;c__Gammaproteobacteria;o__Enterobacterales;f__Enterobacteriaceae;g__Escherichia;s__Escherichia coli_C	iPHoP-RF	90.1	None
						OR532871.1	RS_GCF_003697165.2	d__Bacteria;p__Proteobacteria;c__Gammaproteobacteria;o__Enterobacterales;f__Enterobacteriaceae;g__Escherichia;s__Escherichia coli	iPHoP-RF	91.4	None
						OR532871.1	RS_GCF_000208585.1	d__Bacteria;p__Proteobacteria;c__Gammaproteobacteria;o__Enterobacterales;f__Enterobacteriaceae;g__Escherichia;s__Escherichia sp000208585	iPHoP-RF	90.8	None
						OR532871.1	RS_GCF_002950215.1	d__Bacteria;p__Proteobacteria;c__Gammaproteobacteria;o__Enterobacterales;f__Enterobacteriaceae;g__Escherichia;s__Escherichia flexneri	iPHoP-RF	90.8	None
						OR532871.1	RS_GCF_002965065.1	d__Bacteria;p__Proteobacteria;c__Gammaproteobacteria;o__Enterobacterales;f__Enterobacteriaceae;g__Escherichia;s__Escherichia sp002965065	iPHoP-RF	90.5	None
						OR532871.1	RS_GCF_005843885.1	d__Bacteria;p__Proteobacteria;c__Gammaproteobacteria;o__Enterobacterales;f__Enterobacteriaceae;g__Escherichia;s__Escherichia sp005843885	iPHoP-RF	90.5	None
						OR532872.1	RS_GCF_002965065.1	d__Bacteria;p__Proteobacteria;c__Gammaproteobacteria;o__Enterobacterales;f__Enterobacteriaceae;g__Escherichia;s__Escherichia sp002965065	iPHoP-RF	91.4	None
						OR532873.1	RS_GCF_000208585.1	d__Bacteria;p__Proteobacteria;c__Gammaproteobacteria;o__Enterobacterales;f__Enterobacteriaceae;g__Escherichia;s__Escherichia sp000208585	iPHoP-RF	95.1	None
						OR532873.1	RS_GCF_002900365.1	d__Bacteria;p__Proteobacteria;c__Gammaproteobacteria;o__Enterobacterales;f__Enterobacteriaceae;g__Escherichia;s__Escherichia marmotae	iPHoP-RF	92.4	None
						OR532873.1	RS_GCF_002950215.1	d__Bacteria;p__Proteobacteria;c__Gammaproteobacteria;o__Enterobacterales;f__Enterobacteriaceae;g__Escherichia;s__Escherichia flexneri	iPHoP-RF	92.4	None
						OR532873.1	RS_GCF_003697165.2	d__Bacteria;p__Proteobacteria;c__Gammaproteobacteria;o__Enterobacterales;f__Enterobacteriaceae;g__Escherichia;s__Escherichia coli	iPHoP-RF	92.4	None
						OR532873.1	RS_GCF_001660175.1	d__Bacteria;p__Proteobacteria;c__Gammaproteobacteria;o__Enterobacterales;f__Enterobacteriaceae;g__Escherichia;s__Escherichia sp001660175	iPHoP-RF	92.1	None
						OR532873.1	RS_GCF_002965065.1	d__Bacteria;p__Proteobacteria;c__Gammaproteobacteria;o__Enterobacterales;f__Enterobacteriaceae;g__Escherichia;s__Escherichia sp002965065	iPHoP-RF	92.1	None
						OR532873.1	RS_GCF_005843885.1	d__Bacteria;p__Proteobacteria;c__Gammaproteobacteria;o__Enterobacterales;f__Enterobacteriaceae;g__Escherichia;s__Escherichia sp005843885	iPHoP-RF	92.1	None
						OR532873.1	RS_GCF_004211955.1	d__Bacteria;p__Proteobacteria;c__Gammaproteobacteria;o__Enterobacterales;f__Enterobacteriaceae;g__Escherichia;s__Escherichia sp004211955	iPHoP-RF	90.5	None
						OR532878.1	RS_GCF_000208585.1	d__Bacteria;p__Proteobacteria;c__Gammaproteobacteria;o__Enterobacterales;f__Enterobacteriaceae;g__Escherichia;s__Escherichia sp000208585	iPHoP-RF	92.1	None
						OR532878.1	RS_GCF_001660175.1	d__Bacteria;p__Proteobacteria;c__Gammaproteobacteria;o__Enterobacterales;f__Enterobacteriaceae;g__Escherichia;s__Escherichia sp001660175	iPHoP-RF	91.1	None
						OR532878.1	RS_GCF_002900365.1	d__Bacteria;p__Proteobacteria;c__Gammaproteobacteria;o__Enterobacterales;f__Enterobacteriaceae;g__Escherichia;s__Escherichia marmotae	iPHoP-RF	90.5	None
						OR532879.1	RS_GCF_003697165.2	d__Bacteria;p__Proteobacteria;c__Gammaproteobacteria;o__Enterobacterales;f__Enterobacteriaceae;g__Escherichia;s__Escherichia coli	iPHoP-RF	93.1	None
						OR532879.1	RS_GCF_002900365.1	d__Bacteria;p__Proteobacteria;c__Gammaproteobacteria;o__Enterobacterales;f__Enterobacteriaceae;g__Escherichia;s__Escherichia marmotae	iPHoP-RF	92.4	None
						OR532879.1	RS_GCF_002950215.1	d__Bacteria;p__Proteobacteria;c__Gammaproteobacteria;o__Enterobacterales;f__Enterobacteriaceae;g__Escherichia;s__Escherichia flexneri	iPHoP-RF	92.4	None
						OR532879.1	RS_GCF_002965065.1	d__Bacteria;p__Proteobacteria;c__Gammaproteobacteria;o__Enterobacterales;f__Enterobacteriaceae;g__Escherichia;s__Escherichia sp002965065	iPHoP-RF	92.1	None
						OR532879.1	RS_GCF_005843885.1	d__Bacteria;p__Proteobacteria;c__Gammaproteobacteria;o__Enterobacterales;f__Enterobacteriaceae;g__Escherichia;s__Escherichia sp005843885	iPHoP-RF	92.1	None
						OR532879.1	RS_GCF_000208585.1	d__Bacteria;p__Proteobacteria;c__Gammaproteobacteria;o__Enterobacterales;f__Enterobacteriaceae;g__Escherichia;s__Escherichia sp000208585	iPHoP-RF	91.8	None
						OR532879.1	RS_GCF_000026325.1	d__Bacteria;p__Proteobacteria;c__Gammaproteobacteria;o__Enterobacterales;f__Enterobacteriaceae;g__Escherichia;s__Escherichia coli_D	iPHoP-RF	90.8	None
						OR532879.1	RS_GCF_004211955.1	d__Bacteria;p__Proteobacteria;c__Gammaproteobacteria;o__Enterobacterales;f__Enterobacteriaceae;g__Escherichia;s__Escherichia sp004211955	iPHoP-RF	90.8	None
						OR532879.1	RS_GCF_011881725.1	d__Bacteria;p__Proteobacteria;c__Gammaproteobacteria;o__Enterobacterales;f__Enterobacteriaceae;g__Escherichia;s__Escherichia coli_E	iPHoP-RF	90.8	None
						OR532889.1	RS_GCF_000208585.1	d__Bacteria;p__Proteobacteria;c__Gammaproteobacteria;o__Enterobacterales;f__Enterobacteriaceae;g__Escherichia;s__Escherichia sp000208585	iPHoP-RF	90.1	None
						OR532891.1	RS_GCF_002900365.1	d__Bacteria;p__Proteobacteria;c__Gammaproteobacteria;o__Enterobacterales;f__Enterobacteriaceae;g__Escherichia;s__Escherichia marmotae	iPHoP-RF	90.1	None
						OR532901.1	RS_GCF_004211955.1	d__Bacteria;p__Proteobacteria;c__Gammaproteobacteria;o__Enterobacterales;f__Enterobacteriaceae;g__Escherichia;s__Escherichia sp004211955	iPHoP-RF	95.4	None
						OR532901.1	RS_GCF_002950215.1	d__Bacteria;p__Proteobacteria;c__Gammaproteobacteria;o__Enterobacterales;f__Enterobacteriaceae;g__Escherichia;s__Escherichia flexneri	iPHoP-RF	95.1	None
						OR532901.1	RS_GCF_011881725.1	d__Bacteria;p__Proteobacteria;c__Gammaproteobacteria;o__Enterobacterales;f__Enterobacteriaceae;g__Escherichia;s__Escherichia coli_E	iPHoP-RF	95.1	None
						OR532901.1	RS_GCF_000208585.1	d__Bacteria;p__Proteobacteria;c__Gammaproteobacteria;o__Enterobacterales;f__Enterobacteriaceae;g__Escherichia;s__Escherichia sp000208585	iPHoP-RF	94.7	None
						OR532901.1	RS_GCF_002965065.1	d__Bacteria;p__Proteobacteria;c__Gammaproteobacteria;o__Enterobacterales;f__Enterobacteriaceae;g__Escherichia;s__Escherichia sp002965065	iPHoP-RF	94.1	None
						OR532901.1	RS_GCF_003697165.2	d__Bacteria;p__Proteobacteria;c__Gammaproteobacteria;o__Enterobacterales;f__Enterobacteriaceae;g__Escherichia;s__Escherichia coli	iPHoP-RF	94.1	None
						OR532901.1	RS_GCF_005843885.1	d__Bacteria;p__Proteobacteria;c__Gammaproteobacteria;o__Enterobacterales;f__Enterobacteriaceae;g__Escherichia;s__Escherichia sp005843885	iPHoP-RF	94.1	None
						OR532901.1	RS_GCF_002900365.1	d__Bacteria;p__Proteobacteria;c__Gammaproteobacteria;o__Enterobacterales;f__Enterobacteriaceae;g__Escherichia;s__Escherichia marmotae	iPHoP-RF	93.7	None
						OR532901.1	RS_GCF_000026325.1	d__Bacteria;p__Proteobacteria;c__Gammaproteobacteria;o__Enterobacterales;f__Enterobacteriaceae;g__Escherichia;s__Escherichia coli_D	iPHoP-RF	93.4	None
						OR532901.1	GB_GCA_003018335.1	d__Bacteria;p__Proteobacteria;c__Gammaproteobacteria;o__Enterobacterales;f__Enterobacteriaceae;g__Escherichia;s__Escherichia coli_C	iPHoP-RF	93.1	None
						OR532901.1	RS_GCF_001660175.1	d__Bacteria;p__Proteobacteria;c__Gammaproteobacteria;o__Enterobacterales;f__Enterobacteriaceae;g__Escherichia;s__Escherichia sp001660175	iPHoP-RF	92.4	None
						OR820950.1	RS_GCF_004211955.1	d__Bacteria;p__Proteobacteria;c__Gammaproteobacteria;o__Enterobacterales;f__Enterobacteriaceae;g__Escherichia;s__Escherichia sp004211955	iPHoP-RF	91.4	None
						OR820950.1	RS_GCF_011881725.1	d__Bacteria;p__Proteobacteria;c__Gammaproteobacteria;o__Enterobacterales;f__Enterobacteriaceae;g__Escherichia;s__Escherichia coli_E	iPHoP-RF	91.4	None
						OR820950.1	RS_GCF_000208585.1	d__Bacteria;p__Proteobacteria;c__Gammaproteobacteria;o__Enterobacterales;f__Enterobacteriaceae;g__Escherichia;s__Escherichia sp000208585	iPHoP-RF	91.1	None
						OR820950.1	RS_GCF_002965065.1	d__Bacteria;p__Proteobacteria;c__Gammaproteobacteria;o__Enterobacterales;f__Enterobacteriaceae;g__Escherichia;s__Escherichia sp002965065	iPHoP-RF	91.1	None
						OR820950.1	RS_GCF_005843885.1	d__Bacteria;p__Proteobacteria;c__Gammaproteobacteria;o__Enterobacterales;f__Enterobacteriaceae;g__Escherichia;s__Escherichia sp005843885	iPHoP-RF	91.1	None
						OR820950.1	RS_GCF_000026325.1	d__Bacteria;p__Proteobacteria;c__Gammaproteobacteria;o__Enterobacterales;f__Enterobacteriaceae;g__Escherichia;s__Escherichia coli_D	iPHoP-RF	90.8	None
						OR820950.1	RS_GCF_002900365.1	d__Bacteria;p__Proteobacteria;c__Gammaproteobacteria;o__Enterobacterales;f__Enterobacteriaceae;g__Escherichia;s__Escherichia marmotae	iPHoP-RF	90.8	None
						OR820950.1	RS_GCF_002950215.1	d__Bacteria;p__Proteobacteria;c__Gammaproteobacteria;o__Enterobacterales;f__Enterobacteriaceae;g__Escherichia;s__Escherichia flexneri	iPHoP-RF	90.1	None
						OR820950.1	RS_GCF_003697165.2	d__Bacteria;p__Proteobacteria;c__Gammaproteobacteria;o__Enterobacterales;f__Enterobacteriaceae;g__Escherichia;s__Escherichia coli	iPHoP-RF	90.1	None
						OR896845.1	RS_GCF_002965065.1	d__Bacteria;p__Proteobacteria;c__Gammaproteobacteria;o__Enterobacterales;f__Enterobacteriaceae;g__Escherichia;s__Escherichia sp002965065	iPHoP-RF	91.1	None
						OR896845.1	RS_GCF_005843885.1	d__Bacteria;p__Proteobacteria;c__Gammaproteobacteria;o__Enterobacterales;f__Enterobacteriaceae;g__Escherichia;s__Escherichia sp005843885	iPHoP-RF	91.1	None
						OR896845.1	RS_GCF_002950215.1	d__Bacteria;p__Proteobacteria;c__Gammaproteobacteria;o__Enterobacterales;f__Enterobacteriaceae;g__Escherichia;s__Escherichia flexneri	iPHoP-RF	90.5	None
						OR896846.1	GB_GCA_003018335.1	d__Bacteria;p__Proteobacteria;c__Gammaproteobacteria;o__Enterobacterales;f__Enterobacteriaceae;g__Escherichia;s__Escherichia coli_C	iPHoP-RF	97.1	None
						OR896846.1	RS_GCF_000208585.1	d__Bacteria;p__Proteobacteria;c__Gammaproteobacteria;o__Enterobacterales;f__Enterobacteriaceae;g__Escherichia;s__Escherichia sp000208585	iPHoP-RF	97.1	None
						OR896846.1	RS_GCF_004211955.1	d__Bacteria;p__Proteobacteria;c__Gammaproteobacteria;o__Enterobacterales;f__Enterobacteriaceae;g__Escherichia;s__Escherichia sp004211955	iPHoP-RF	97.1	None
						OR896846.1	RS_GCF_002950215.1	d__Bacteria;p__Proteobacteria;c__Gammaproteobacteria;o__Enterobacterales;f__Enterobacteriaceae;g__Escherichia;s__Escherichia flexneri	iPHoP-RF	96.7	None
						OR896846.1	RS_GCF_002965065.1	d__Bacteria;p__Proteobacteria;c__Gammaproteobacteria;o__Enterobacterales;f__Enterobacteriaceae;g__Escherichia;s__Escherichia sp002965065	iPHoP-RF	96.7	None
						OR896846.1	RS_GCF_003697165.2	d__Bacteria;p__Proteobacteria;c__Gammaproteobacteria;o__Enterobacterales;f__Enterobacteriaceae;g__Escherichia;s__Escherichia coli	iPHoP-RF	96.7	None
						OR896846.1	RS_GCF_011881725.1	d__Bacteria;p__Proteobacteria;c__Gammaproteobacteria;o__Enterobacterales;f__Enterobacteriaceae;g__Escherichia;s__Escherichia coli_E	iPHoP-RF	96.7	None
						OR896846.1	RS_GCF_005843885.1	d__Bacteria;p__Proteobacteria;c__Gammaproteobacteria;o__Enterobacterales;f__Enterobacteriaceae;g__Escherichia;s__Escherichia sp005843885	iPHoP-RF	96.4	None
						OR896846.1	RS_GCF_001660175.1	d__Bacteria;p__Proteobacteria;c__Gammaproteobacteria;o__Enterobacterales;f__Enterobacteriaceae;g__Escherichia;s__Escherichia sp001660175	iPHoP-RF	96.1	None
						OR896846.1	RS_GCF_002900365.1	d__Bacteria;p__Proteobacteria;c__Gammaproteobacteria;o__Enterobacterales;f__Enterobacteriaceae;g__Escherichia;s__Escherichia marmotae	iPHoP-RF	96.1	None
						OR896846.1	RS_GCF_000026325.1	d__Bacteria;p__Proteobacteria;c__Gammaproteobacteria;o__Enterobacterales;f__Enterobacteriaceae;g__Escherichia;s__Escherichia coli_D	iPHoP-RF	95.7	None
						OR896847.1	RS_GCF_000208585.1	d__Bacteria;p__Proteobacteria;c__Gammaproteobacteria;o__Enterobacterales;f__Enterobacteriaceae;g__Escherichia;s__Escherichia sp000208585	iPHoP-RF	90.5	None
						OR896847.1	RS_GCF_002900365.1	d__Bacteria;p__Proteobacteria;c__Gammaproteobacteria;o__Enterobacterales;f__Enterobacteriaceae;g__Escherichia;s__Escherichia marmotae	iPHoP-RF	90.5	None
						OR896847.1	RS_GCF_003697165.2	d__Bacteria;p__Proteobacteria;c__Gammaproteobacteria;o__Enterobacterales;f__Enterobacteriaceae;g__Escherichia;s__Escherichia coli	iPHoP-RF	90.5	None
						OR896847.1	RS_GCF_005843885.1	d__Bacteria;p__Proteobacteria;c__Gammaproteobacteria;o__Enterobacterales;f__Enterobacteriaceae;g__Escherichia;s__Escherichia sp005843885	iPHoP-RF	90.5	None
						OR896847.1	RS_GCF_002965065.1	d__Bacteria;p__Proteobacteria;c__Gammaproteobacteria;o__Enterobacterales;f__Enterobacteriaceae;g__Escherichia;s__Escherichia sp002965065	iPHoP-RF	90.1	None
						OR896856.1	RS_GCF_002950215.1	d__Bacteria;p__Proteobacteria;c__Gammaproteobacteria;o__Enterobacterales;f__Enterobacteriaceae;g__Escherichia;s__Escherichia flexneri	iPHoP-RF	92.8	None
						OR896856.1	RS_GCF_000026325.1	d__Bacteria;p__Proteobacteria;c__Gammaproteobacteria;o__Enterobacterales;f__Enterobacteriaceae;g__Escherichia;s__Escherichia coli_D	iPHoP-RF	92.1	None
						OR896856.1	GB_GCA_003018335.1	d__Bacteria;p__Proteobacteria;c__Gammaproteobacteria;o__Enterobacterales;f__Enterobacteriaceae;g__Escherichia;s__Escherichia coli_C	iPHoP-RF	91.1	None
						OR896858.1	RS_GCF_005843885.1	d__Bacteria;p__Proteobacteria;c__Gammaproteobacteria;o__Enterobacterales;f__Enterobacteriaceae;g__Escherichia;s__Escherichia sp005843885	iPHoP-RF	96.4	None
						OR896858.1	RS_GCF_000026325.1	d__Bacteria;p__Proteobacteria;c__Gammaproteobacteria;o__Enterobacterales;f__Enterobacteriaceae;g__Escherichia;s__Escherichia coli_D	iPHoP-RF	96.1	None
						OR896858.1	RS_GCF_002950215.1	d__Bacteria;p__Proteobacteria;c__Gammaproteobacteria;o__Enterobacterales;f__Enterobacteriaceae;g__Escherichia;s__Escherichia flexneri	iPHoP-RF	96.1	None
						OR896858.1	RS_GCF_003697165.2	d__Bacteria;p__Proteobacteria;c__Gammaproteobacteria;o__Enterobacterales;f__Enterobacteriaceae;g__Escherichia;s__Escherichia coli	iPHoP-RF	96.1	None
						OR896858.1	RS_GCF_001660175.1	d__Bacteria;p__Proteobacteria;c__Gammaproteobacteria;o__Enterobacterales;f__Enterobacteriaceae;g__Escherichia;s__Escherichia sp001660175	iPHoP-RF	95.4	None
						OR896858.1	RS_GCF_002965065.1	d__Bacteria;p__Proteobacteria;c__Gammaproteobacteria;o__Enterobacterales;f__Enterobacteriaceae;g__Escherichia;s__Escherichia sp002965065	iPHoP-RF	95.1	None
						OR896858.1	GB_GCA_003018335.1	d__Bacteria;p__Proteobacteria;c__Gammaproteobacteria;o__Enterobacterales;f__Enterobacteriaceae;g__Escherichia;s__Escherichia coli_C	iPHoP-RF	94.4	None
						OR896858.1	RS_GCF_000208585.1	d__Bacteria;p__Proteobacteria;c__Gammaproteobacteria;o__Enterobacterales;f__Enterobacteriaceae;g__Escherichia;s__Escherichia sp000208585	iPHoP-RF	94.4	None
						OR896858.1	RS_GCF_002900365.1	d__Bacteria;p__Proteobacteria;c__Gammaproteobacteria;o__Enterobacterales;f__Enterobacteriaceae;g__Escherichia;s__Escherichia marmotae	iPHoP-RF	94.1	None
						OR896858.1	RS_GCF_004211955.1	d__Bacteria;p__Proteobacteria;c__Gammaproteobacteria;o__Enterobacterales;f__Enterobacteriaceae;g__Escherichia;s__Escherichia sp004211955	iPHoP-RF	94.1	None
						OR896858.1	RS_GCF_011881725.1	d__Bacteria;p__Proteobacteria;c__Gammaproteobacteria;o__Enterobacterales;f__Enterobacteriaceae;g__Escherichia;s__Escherichia coli_E	iPHoP-RF	91.1	None
						OR983331.1	RS_GCF_003697165.2	d__Bacteria;p__Proteobacteria;c__Gammaproteobacteria;o__Enterobacterales;f__Enterobacteriaceae;g__Escherichia;s__Escherichia coli	iPHoP-RF	96.1	None
						OR983331.1	GB_GCA_003018335.1	d__Bacteria;p__Proteobacteria;c__Gammaproteobacteria;o__Enterobacterales;f__Enterobacteriaceae;g__Escherichia;s__Escherichia coli_C	iPHoP-RF	95.4	None
						OR983331.1	RS_GCF_005843885.1	d__Bacteria;p__Proteobacteria;c__Gammaproteobacteria;o__Enterobacterales;f__Enterobacteriaceae;g__Escherichia;s__Escherichia sp005843885	iPHoP-RF	95.1	None
						OR983331.1	RS_GCF_011881725.1	d__Bacteria;p__Proteobacteria;c__Gammaproteobacteria;o__Enterobacterales;f__Enterobacteriaceae;g__Escherichia;s__Escherichia coli_E	iPHoP-RF	95.1	None
						OR983331.1	RS_GCF_004211955.1	d__Bacteria;p__Proteobacteria;c__Gammaproteobacteria;o__Enterobacterales;f__Enterobacteriaceae;g__Escherichia;s__Escherichia sp004211955	iPHoP-RF	94.7	None
						OR983331.1	RS_GCF_002965065.1	d__Bacteria;p__Proteobacteria;c__Gammaproteobacteria;o__Enterobacterales;f__Enterobacteriaceae;g__Escherichia;s__Escherichia sp002965065	iPHoP-RF	94.1	None
						OR983331.1	RS_GCF_000208585.1	d__Bacteria;p__Proteobacteria;c__Gammaproteobacteria;o__Enterobacterales;f__Enterobacteriaceae;g__Escherichia;s__Escherichia sp000208585	iPHoP-RF	93.7	None
						OR983331.1	RS_GCF_002900365.1	d__Bacteria;p__Proteobacteria;c__Gammaproteobacteria;o__Enterobacterales;f__Enterobacteriaceae;g__Escherichia;s__Escherichia marmotae	iPHoP-RF	93.4	None
						OR983331.1	RS_GCF_002950215.1	d__Bacteria;p__Proteobacteria;c__Gammaproteobacteria;o__Enterobacterales;f__Enterobacteriaceae;g__Escherichia;s__Escherichia flexneri	iPHoP-RF	93.4	None
						OR983331.1	RS_GCF_000026325.1	d__Bacteria;p__Proteobacteria;c__Gammaproteobacteria;o__Enterobacterales;f__Enterobacteriaceae;g__Escherichia;s__Escherichia coli_D	iPHoP-RF	93.1	None
						OR983331.1	RS_GCF_001660175.1	d__Bacteria;p__Proteobacteria;c__Gammaproteobacteria;o__Enterobacterales;f__Enterobacteriaceae;g__Escherichia;s__Escherichia sp001660175	iPHoP-RF	90.1	None
						OU342755.1	RS_GCF_002950215.1	d__Bacteria;p__Proteobacteria;c__Gammaproteobacteria;o__Enterobacterales;f__Enterobacteriaceae;g__Escherichia;s__Escherichia flexneri	iPHoP-RF	91.8	None
						OU342755.1	RS_GCF_003697165.2	d__Bacteria;p__Proteobacteria;c__Gammaproteobacteria;o__Enterobacterales;f__Enterobacteriaceae;g__Escherichia;s__Escherichia coli	iPHoP-RF	91.8	None
						OU342755.1	RS_GCF_004211955.1	d__Bacteria;p__Proteobacteria;c__Gammaproteobacteria;o__Enterobacterales;f__Enterobacteriaceae;g__Escherichia;s__Escherichia sp004211955	iPHoP-RF	91.4	None
						OU342755.1	RS_GCF_011881725.1	d__Bacteria;p__Proteobacteria;c__Gammaproteobacteria;o__Enterobacterales;f__Enterobacteriaceae;g__Escherichia;s__Escherichia coli_E	iPHoP-RF	91.4	None
						OU342755.1	RS_GCF_000026325.1	d__Bacteria;p__Proteobacteria;c__Gammaproteobacteria;o__Enterobacterales;f__Enterobacteriaceae;g__Escherichia;s__Escherichia coli_D	iPHoP-RF	90.5	None
						OU342755.1	RS_GCF_001660175.1	d__Bacteria;p__Proteobacteria;c__Gammaproteobacteria;o__Enterobacterales;f__Enterobacteriaceae;g__Escherichia;s__Escherichia sp001660175	iPHoP-RF	90.5	None
						OU342755.1	RS_GCF_002965065.1	d__Bacteria;p__Proteobacteria;c__Gammaproteobacteria;o__Enterobacterales;f__Enterobacteriaceae;g__Escherichia;s__Escherichia sp002965065	iPHoP-RF	90.1	None
						OW251746.1	RS_GCF_000208585.1	d__Bacteria;p__Proteobacteria;c__Gammaproteobacteria;o__Enterobacterales;f__Enterobacteriaceae;g__Escherichia;s__Escherichia sp000208585	iPHoP-RF	91.4	None
						OW251746.1	RS_GCF_002950215.1	d__Bacteria;p__Proteobacteria;c__Gammaproteobacteria;o__Enterobacterales;f__Enterobacteriaceae;g__Escherichia;s__Escherichia flexneri	iPHoP-RF	90.1	None
						OX335369.1	RS_GCF_004211955.1	d__Bacteria;p__Proteobacteria;c__Gammaproteobacteria;o__Enterobacterales;f__Enterobacteriaceae;g__Escherichia;s__Escherichia sp004211955	iPHoP-RF	92.8	None
						OX335369.1	RS_GCF_011881725.1	d__Bacteria;p__Proteobacteria;c__Gammaproteobacteria;o__Enterobacterales;f__Enterobacteriaceae;g__Escherichia;s__Escherichia coli_E	iPHoP-RF	92.8	None
						OX335369.1	RS_GCF_000026325.1	d__Bacteria;p__Proteobacteria;c__Gammaproteobacteria;o__Enterobacterales;f__Enterobacteriaceae;g__Escherichia;s__Escherichia coli_D	iPHoP-RF	92.4	None
						OX335369.1	RS_GCF_002950215.1	d__Bacteria;p__Proteobacteria;c__Gammaproteobacteria;o__Enterobacterales;f__Enterobacteriaceae;g__Escherichia;s__Escherichia flexneri	iPHoP-RF	91.8	None
						OX335369.1	RS_GCF_001660175.1	d__Bacteria;p__Proteobacteria;c__Gammaproteobacteria;o__Enterobacterales;f__Enterobacteriaceae;g__Escherichia;s__Escherichia sp001660175	iPHoP-RF	91.4	None
						OX335369.1	RS_GCF_002900365.1	d__Bacteria;p__Proteobacteria;c__Gammaproteobacteria;o__Enterobacterales;f__Enterobacteriaceae;g__Escherichia;s__Escherichia marmotae	iPHoP-RF	91.4	None
						OX335369.1	RS_GCF_003697165.2	d__Bacteria;p__Proteobacteria;c__Gammaproteobacteria;o__Enterobacterales;f__Enterobacteriaceae;g__Escherichia;s__Escherichia coli	iPHoP-RF	91.4	None
						OX335369.1	RS_GCF_002965065.1	d__Bacteria;p__Proteobacteria;c__Gammaproteobacteria;o__Enterobacterales;f__Enterobacteriaceae;g__Escherichia;s__Escherichia sp002965065	iPHoP-RF	91.1	None
						OX335369.1	RS_GCF_000208585.1	d__Bacteria;p__Proteobacteria;c__Gammaproteobacteria;o__Enterobacterales;f__Enterobacteriaceae;g__Escherichia;s__Escherichia sp000208585	iPHoP-RF	90.5	None
						OX335370.1	RS_GCF_001660175.1	d__Bacteria;p__Proteobacteria;c__Gammaproteobacteria;o__Enterobacterales;f__Enterobacteriaceae;g__Escherichia;s__Escherichia sp001660175	iPHoP-RF	95.1	None
						OX335370.1	RS_GCF_002900365.1	d__Bacteria;p__Proteobacteria;c__Gammaproteobacteria;o__Enterobacterales;f__Enterobacteriaceae;g__Escherichia;s__Escherichia marmotae	iPHoP-RF	94.4	None
						OX335370.1	RS_GCF_002950215.1	d__Bacteria;p__Proteobacteria;c__Gammaproteobacteria;o__Enterobacterales;f__Enterobacteriaceae;g__Escherichia;s__Escherichia flexneri	iPHoP-RF	94.4	None
						OX335370.1	RS_GCF_002965065.1	d__Bacteria;p__Proteobacteria;c__Gammaproteobacteria;o__Enterobacterales;f__Enterobacteriaceae;g__Escherichia;s__Escherichia sp002965065	iPHoP-RF	94.1	None
						OX335370.1	GB_GCA_003018335.1	d__Bacteria;p__Proteobacteria;c__Gammaproteobacteria;o__Enterobacterales;f__Enterobacteriaceae;g__Escherichia;s__Escherichia coli_C	iPHoP-RF	93.7	None
						OX335370.1	RS_GCF_000026325.1	d__Bacteria;p__Proteobacteria;c__Gammaproteobacteria;o__Enterobacterales;f__Enterobacteriaceae;g__Escherichia;s__Escherichia coli_D	iPHoP-RF	93.7	None
						OX335370.1	RS_GCF_003697165.2	d__Bacteria;p__Proteobacteria;c__Gammaproteobacteria;o__Enterobacterales;f__Enterobacteriaceae;g__Escherichia;s__Escherichia coli	iPHoP-RF	93.7	None
						OX335370.1	RS_GCF_000208585.1	d__Bacteria;p__Proteobacteria;c__Gammaproteobacteria;o__Enterobacterales;f__Enterobacteriaceae;g__Escherichia;s__Escherichia sp000208585	iPHoP-RF	93.4	None
						OX335370.1	RS_GCF_004211955.1	d__Bacteria;p__Proteobacteria;c__Gammaproteobacteria;o__Enterobacterales;f__Enterobacteriaceae;g__Escherichia;s__Escherichia sp004211955	iPHoP-RF	90.1	None
						OX335370.1	RS_GCF_011881725.1	d__Bacteria;p__Proteobacteria;c__Gammaproteobacteria;o__Enterobacterales;f__Enterobacteriaceae;g__Escherichia;s__Escherichia coli_E	iPHoP-RF	90.1	None
						OX335380.1	RS_GCF_000026325.1	d__Bacteria;p__Proteobacteria;c__Gammaproteobacteria;o__Enterobacterales;f__Enterobacteriaceae;g__Escherichia;s__Escherichia coli_D	iPHoP-RF	92.4	None
						OX335380.1	RS_GCF_002900365.1	d__Bacteria;p__Proteobacteria;c__Gammaproteobacteria;o__Enterobacterales;f__Enterobacteriaceae;g__Escherichia;s__Escherichia marmotae	iPHoP-RF	92.4	None
						OX335380.1	RS_GCF_003697165.2	d__Bacteria;p__Proteobacteria;c__Gammaproteobacteria;o__Enterobacterales;f__Enterobacteriaceae;g__Escherichia;s__Escherichia coli	iPHoP-RF	92.4	None
						OX335380.1	RS_GCF_002950215.1	d__Bacteria;p__Proteobacteria;c__Gammaproteobacteria;o__Enterobacterales;f__Enterobacteriaceae;g__Escherichia;s__Escherichia flexneri	iPHoP-RF	92.1	None
						OX335380.1	RS_GCF_002965065.1	d__Bacteria;p__Proteobacteria;c__Gammaproteobacteria;o__Enterobacterales;f__Enterobacteriaceae;g__Escherichia;s__Escherichia sp002965065	iPHoP-RF	91.8	None
						OX335380.1	RS_GCF_001660175.1	d__Bacteria;p__Proteobacteria;c__Gammaproteobacteria;o__Enterobacterales;f__Enterobacteriaceae;g__Escherichia;s__Escherichia sp001660175	iPHoP-RF	90.5	None
						OX335380.1	RS_GCF_000208585.1	d__Bacteria;p__Proteobacteria;c__Gammaproteobacteria;o__Enterobacterales;f__Enterobacteriaceae;g__Escherichia;s__Escherichia sp000208585	iPHoP-RF	90.1	None
						OX335381.1	RS_GCF_001660175.1	d__Bacteria;p__Proteobacteria;c__Gammaproteobacteria;o__Enterobacterales;f__Enterobacteriaceae;g__Escherichia;s__Escherichia sp001660175	iPHoP-RF	90.8	None
						OX335381.1	RS_GCF_000026325.1	d__Bacteria;p__Proteobacteria;c__Gammaproteobacteria;o__Enterobacterales;f__Enterobacteriaceae;g__Escherichia;s__Escherichia coli_D	iPHoP-RF	90.1	None
						OX335381.1	RS_GCF_002950215.1	d__Bacteria;p__Proteobacteria;c__Gammaproteobacteria;o__Enterobacterales;f__Enterobacteriaceae;g__Escherichia;s__Escherichia flexneri	iPHoP-RF	90.1	None
						OX335383.1	RS_GCF_004211955.1	d__Bacteria;p__Proteobacteria;c__Gammaproteobacteria;o__Enterobacterales;f__Enterobacteriaceae;g__Escherichia;s__Escherichia sp004211955	iPHoP-RF	90.1	None
						OX335383.1	RS_GCF_011881725.1	d__Bacteria;p__Proteobacteria;c__Gammaproteobacteria;o__Enterobacterales;f__Enterobacteriaceae;g__Escherichia;s__Escherichia coli_E	iPHoP-RF	90.1	None
						OX335384.1	RS_GCF_004211955.1	d__Bacteria;p__Proteobacteria;c__Gammaproteobacteria;o__Enterobacterales;f__Enterobacteriaceae;g__Escherichia;s__Escherichia sp004211955	iPHoP-RF	90.5	None
						OX335384.1	RS_GCF_011881725.1	d__Bacteria;p__Proteobacteria;c__Gammaproteobacteria;o__Enterobacterales;f__Enterobacteriaceae;g__Escherichia;s__Escherichia coli_E	iPHoP-RF	90.5	None
						OX335385.1	RS_GCF_004211955.1	d__Bacteria;p__Proteobacteria;c__Gammaproteobacteria;o__Enterobacterales;f__Enterobacteriaceae;g__Escherichia;s__Escherichia sp004211955	iPHoP-RF	90.5	None
						OX335385.1	RS_GCF_011881725.1	d__Bacteria;p__Proteobacteria;c__Gammaproteobacteria;o__Enterobacterales;f__Enterobacteriaceae;g__Escherichia;s__Escherichia coli_E	iPHoP-RF	90.5	None
						OX335386.1	RS_GCF_000026325.1	d__Bacteria;p__Proteobacteria;c__Gammaproteobacteria;o__Enterobacterales;f__Enterobacteriaceae;g__Escherichia;s__Escherichia coli_D	iPHoP-RF	95.7	None
						OX335386.1	RS_GCF_011881725.1	d__Bacteria;p__Proteobacteria;c__Gammaproteobacteria;o__Enterobacterales;f__Enterobacteriaceae;g__Escherichia;s__Escherichia coli_E	iPHoP-RF	95.7	None
						OX335386.1	GB_GCA_003018335.1	d__Bacteria;p__Proteobacteria;c__Gammaproteobacteria;o__Enterobacterales;f__Enterobacteriaceae;g__Escherichia;s__Escherichia coli_C	iPHoP-RF	95.4	None
						OX335386.1	RS_GCF_004211955.1	d__Bacteria;p__Proteobacteria;c__Gammaproteobacteria;o__Enterobacterales;f__Enterobacteriaceae;g__Escherichia;s__Escherichia sp004211955	iPHoP-RF	95.4	None
						OX335386.1	RS_GCF_005843885.1	d__Bacteria;p__Proteobacteria;c__Gammaproteobacteria;o__Enterobacterales;f__Enterobacteriaceae;g__Escherichia;s__Escherichia sp005843885	iPHoP-RF	95.4	None
						OX335386.1	RS_GCF_002950215.1	d__Bacteria;p__Proteobacteria;c__Gammaproteobacteria;o__Enterobacterales;f__Enterobacteriaceae;g__Escherichia;s__Escherichia flexneri	iPHoP-RF	95.1	None
						OX335386.1	RS_GCF_003697165.2	d__Bacteria;p__Proteobacteria;c__Gammaproteobacteria;o__Enterobacterales;f__Enterobacteriaceae;g__Escherichia;s__Escherichia coli	iPHoP-RF	95.1	None
						OX335386.1	RS_GCF_002900365.1	d__Bacteria;p__Proteobacteria;c__Gammaproteobacteria;o__Enterobacterales;f__Enterobacteriaceae;g__Escherichia;s__Escherichia marmotae	iPHoP-RF	93.1	None
						OX335386.1	RS_GCF_002965065.1	d__Bacteria;p__Proteobacteria;c__Gammaproteobacteria;o__Enterobacterales;f__Enterobacteriaceae;g__Escherichia;s__Escherichia sp002965065	iPHoP-RF	92.4	None
						OX335386.1	RS_GCF_000208585.1	d__Bacteria;p__Proteobacteria;c__Gammaproteobacteria;o__Enterobacterales;f__Enterobacteriaceae;g__Escherichia;s__Escherichia sp000208585	iPHoP-RF	91.1	None
						OX335388.1	RS_GCF_004211955.1	d__Bacteria;p__Proteobacteria;c__Gammaproteobacteria;o__Enterobacterales;f__Enterobacteriaceae;g__Escherichia;s__Escherichia sp004211955	iPHoP-RF	91.8	None
						OX335388.1	RS_GCF_011881725.1	d__Bacteria;p__Proteobacteria;c__Gammaproteobacteria;o__Enterobacterales;f__Enterobacteriaceae;g__Escherichia;s__Escherichia coli_E	iPHoP-RF	91.8	None
						OX335391.1	RS_GCF_000026325.1	d__Bacteria;p__Proteobacteria;c__Gammaproteobacteria;o__Enterobacterales;f__Enterobacteriaceae;g__Escherichia;s__Escherichia coli_D	iPHoP-RF	90.8	None
						OX335400.1	RS_GCF_002900365.1	d__Bacteria;p__Proteobacteria;c__Gammaproteobacteria;o__Enterobacterales;f__Enterobacteriaceae;g__Escherichia;s__Escherichia marmotae	iPHoP-RF	95.1	None
						OX335400.1	RS_GCF_002950215.1	d__Bacteria;p__Proteobacteria;c__Gammaproteobacteria;o__Enterobacterales;f__Enterobacteriaceae;g__Escherichia;s__Escherichia flexneri	iPHoP-RF	95.1	None
						OX335400.1	RS_GCF_003697165.2	d__Bacteria;p__Proteobacteria;c__Gammaproteobacteria;o__Enterobacterales;f__Enterobacteriaceae;g__Escherichia;s__Escherichia coli	iPHoP-RF	95.1	None
						OX335400.1	RS_GCF_002965065.1	d__Bacteria;p__Proteobacteria;c__Gammaproteobacteria;o__Enterobacterales;f__Enterobacteriaceae;g__Escherichia;s__Escherichia sp002965065	iPHoP-RF	94.7	None
						OX335400.1	RS_GCF_001660175.1	d__Bacteria;p__Proteobacteria;c__Gammaproteobacteria;o__Enterobacterales;f__Enterobacteriaceae;g__Escherichia;s__Escherichia sp001660175	iPHoP-RF	94.4	None
						OX335400.1	RS_GCF_004211955.1	d__Bacteria;p__Proteobacteria;c__Gammaproteobacteria;o__Enterobacterales;f__Enterobacteriaceae;g__Escherichia;s__Escherichia sp004211955	iPHoP-RF	94.1	None
						OX335400.1	RS_GCF_011881725.1	d__Bacteria;p__Proteobacteria;c__Gammaproteobacteria;o__Enterobacterales;f__Enterobacteriaceae;g__Escherichia;s__Escherichia coli_E	iPHoP-RF	94.1	None
						OX335400.1	RS_GCF_000026325.1	d__Bacteria;p__Proteobacteria;c__Gammaproteobacteria;o__Enterobacterales;f__Enterobacteriaceae;g__Escherichia;s__Escherichia coli_D	iPHoP-RF	93.7	None
						OX335400.1	RS_GCF_000208585.1	d__Bacteria;p__Proteobacteria;c__Gammaproteobacteria;o__Enterobacterales;f__Enterobacteriaceae;g__Escherichia;s__Escherichia sp000208585	iPHoP-RF	93.1	None
						OX335400.1	GB_GCA_003018335.1	d__Bacteria;p__Proteobacteria;c__Gammaproteobacteria;o__Enterobacterales;f__Enterobacteriaceae;g__Escherichia;s__Escherichia coli_C	iPHoP-RF	91.8	None
						OX335404.1	RS_GCF_001660175.1	d__Bacteria;p__Proteobacteria;c__Gammaproteobacteria;o__Enterobacterales;f__Enterobacteriaceae;g__Escherichia;s__Escherichia sp001660175	iPHoP-RF	95.1	None
						OX335404.1	RS_GCF_002900365.1	d__Bacteria;p__Proteobacteria;c__Gammaproteobacteria;o__Enterobacterales;f__Enterobacteriaceae;g__Escherichia;s__Escherichia marmotae	iPHoP-RF	94.4	None
						OX335404.1	RS_GCF_002950215.1	d__Bacteria;p__Proteobacteria;c__Gammaproteobacteria;o__Enterobacterales;f__Enterobacteriaceae;g__Escherichia;s__Escherichia flexneri	iPHoP-RF	94.4	None
						OX335404.1	RS_GCF_002965065.1	d__Bacteria;p__Proteobacteria;c__Gammaproteobacteria;o__Enterobacterales;f__Enterobacteriaceae;g__Escherichia;s__Escherichia sp002965065	iPHoP-RF	94.1	None
						OX335404.1	GB_GCA_003018335.1	d__Bacteria;p__Proteobacteria;c__Gammaproteobacteria;o__Enterobacterales;f__Enterobacteriaceae;g__Escherichia;s__Escherichia coli_C	iPHoP-RF	93.7	None
						OX335404.1	RS_GCF_000026325.1	d__Bacteria;p__Proteobacteria;c__Gammaproteobacteria;o__Enterobacterales;f__Enterobacteriaceae;g__Escherichia;s__Escherichia coli_D	iPHoP-RF	93.7	None
						OX335404.1	RS_GCF_003697165.2	d__Bacteria;p__Proteobacteria;c__Gammaproteobacteria;o__Enterobacterales;f__Enterobacteriaceae;g__Escherichia;s__Escherichia coli	iPHoP-RF	93.7	None
						OX335404.1	RS_GCF_000208585.1	d__Bacteria;p__Proteobacteria;c__Gammaproteobacteria;o__Enterobacterales;f__Enterobacteriaceae;g__Escherichia;s__Escherichia sp000208585	iPHoP-RF	93.4	None
						OX335404.1	RS_GCF_004211955.1	d__Bacteria;p__Proteobacteria;c__Gammaproteobacteria;o__Enterobacterales;f__Enterobacteriaceae;g__Escherichia;s__Escherichia sp004211955	iPHoP-RF	90.1	None
						OX335404.1	RS_GCF_011881725.1	d__Bacteria;p__Proteobacteria;c__Gammaproteobacteria;o__Enterobacterales;f__Enterobacteriaceae;g__Escherichia;s__Escherichia coli_E	iPHoP-RF	90.1	None
						OX335412.1	RS_GCF_000026325.1	d__Bacteria;p__Proteobacteria;c__Gammaproteobacteria;o__Enterobacterales;f__Enterobacteriaceae;g__Escherichia;s__Escherichia coli_D	iPHoP-RF	92.8	None
						OX335412.1	RS_GCF_002950215.1	d__Bacteria;p__Proteobacteria;c__Gammaproteobacteria;o__Enterobacterales;f__Enterobacteriaceae;g__Escherichia;s__Escherichia flexneri	iPHoP-RF	92.4	None
						OX335412.1	RS_GCF_003697165.2	d__Bacteria;p__Proteobacteria;c__Gammaproteobacteria;o__Enterobacterales;f__Enterobacteriaceae;g__Escherichia;s__Escherichia coli	iPHoP-RF	92.1	None
						OX335412.1	RS_GCF_002900365.1	d__Bacteria;p__Proteobacteria;c__Gammaproteobacteria;o__Enterobacterales;f__Enterobacteriaceae;g__Escherichia;s__Escherichia marmotae	iPHoP-RF	91.8	None
						OX335412.1	RS_GCF_002965065.1	d__Bacteria;p__Proteobacteria;c__Gammaproteobacteria;o__Enterobacterales;f__Enterobacteriaceae;g__Escherichia;s__Escherichia sp002965065	iPHoP-RF	91.4	None
						OX335412.1	RS_GCF_004211955.1	d__Bacteria;p__Proteobacteria;c__Gammaproteobacteria;o__Enterobacterales;f__Enterobacteriaceae;g__Escherichia;s__Escherichia sp004211955	iPHoP-RF	91.4	None
						OX335412.1	RS_GCF_011881725.1	d__Bacteria;p__Proteobacteria;c__Gammaproteobacteria;o__Enterobacterales;f__Enterobacteriaceae;g__Escherichia;s__Escherichia coli_E	iPHoP-RF	91.4	None
						OX335412.1	RS_GCF_000208585.1	d__Bacteria;p__Proteobacteria;c__Gammaproteobacteria;o__Enterobacterales;f__Enterobacteriaceae;g__Escherichia;s__Escherichia sp000208585	iPHoP-RF	91.1	None
						OX335412.1	RS_GCF_001660175.1	d__Bacteria;p__Proteobacteria;c__Gammaproteobacteria;o__Enterobacterales;f__Enterobacteriaceae;g__Escherichia;s__Escherichia sp001660175	iPHoP-RF	90.8	None
						OX335421.1	RS_GCF_002950215.1	d__Bacteria;p__Proteobacteria;c__Gammaproteobacteria;o__Enterobacterales;f__Enterobacteriaceae;g__Escherichia;s__Escherichia flexneri	iPHoP-RF	90.5	None
						OX335421.1	RS_GCF_004211955.1	d__Bacteria;p__Proteobacteria;c__Gammaproteobacteria;o__Enterobacterales;f__Enterobacteriaceae;g__Escherichia;s__Escherichia sp004211955	iPHoP-RF	90.5	None
						OX335421.1	RS_GCF_011881725.1	d__Bacteria;p__Proteobacteria;c__Gammaproteobacteria;o__Enterobacterales;f__Enterobacteriaceae;g__Escherichia;s__Escherichia coli_E	iPHoP-RF	90.5	None
						OX335421.1	RS_GCF_005843885.1	d__Bacteria;p__Proteobacteria;c__Gammaproteobacteria;o__Enterobacterales;f__Enterobacteriaceae;g__Escherichia;s__Escherichia sp005843885	iPHoP-RF	90.1	None
						OX335422.1	GB_GCA_003018335.1	d__Bacteria;p__Proteobacteria;c__Gammaproteobacteria;o__Enterobacterales;f__Enterobacteriaceae;g__Escherichia;s__Escherichia coli_C	iPHoP-RF	96.7	None
						OX335422.1	RS_GCF_000026325.1	d__Bacteria;p__Proteobacteria;c__Gammaproteobacteria;o__Enterobacterales;f__Enterobacteriaceae;g__Escherichia;s__Escherichia coli_D	iPHoP-RF	96.7	None
						OX335422.1	RS_GCF_005843885.1	d__Bacteria;p__Proteobacteria;c__Gammaproteobacteria;o__Enterobacterales;f__Enterobacteriaceae;g__Escherichia;s__Escherichia sp005843885	iPHoP-RF	96.7	None
						OX335422.1	RS_GCF_002900365.1	d__Bacteria;p__Proteobacteria;c__Gammaproteobacteria;o__Enterobacterales;f__Enterobacteriaceae;g__Escherichia;s__Escherichia marmotae	iPHoP-RF	95.7	None
						OX335422.1	RS_GCF_004211955.1	d__Bacteria;p__Proteobacteria;c__Gammaproteobacteria;o__Enterobacterales;f__Enterobacteriaceae;g__Escherichia;s__Escherichia sp004211955	iPHoP-RF	95.7	None
						OX335422.1	RS_GCF_011881725.1	d__Bacteria;p__Proteobacteria;c__Gammaproteobacteria;o__Enterobacterales;f__Enterobacteriaceae;g__Escherichia;s__Escherichia coli_E	iPHoP-RF	95.7	None
						OX335422.1	RS_GCF_002950215.1	d__Bacteria;p__Proteobacteria;c__Gammaproteobacteria;o__Enterobacterales;f__Enterobacteriaceae;g__Escherichia;s__Escherichia flexneri	iPHoP-RF	94.7	None
						OX335422.1	RS_GCF_003697165.2	d__Bacteria;p__Proteobacteria;c__Gammaproteobacteria;o__Enterobacterales;f__Enterobacteriaceae;g__Escherichia;s__Escherichia coli	iPHoP-RF	94.7	None
						OX335422.1	RS_GCF_002965065.1	d__Bacteria;p__Proteobacteria;c__Gammaproteobacteria;o__Enterobacterales;f__Enterobacteriaceae;g__Escherichia;s__Escherichia sp002965065	iPHoP-RF	94.4	None
						OX335422.1	RS_GCF_000208585.1	d__Bacteria;p__Proteobacteria;c__Gammaproteobacteria;o__Enterobacterales;f__Enterobacteriaceae;g__Escherichia;s__Escherichia sp000208585	iPHoP-RF	93.7	None
						OX335422.1	RS_GCF_001660175.1	d__Bacteria;p__Proteobacteria;c__Gammaproteobacteria;o__Enterobacterales;f__Enterobacteriaceae;g__Escherichia;s__Escherichia sp001660175	iPHoP-RF	93.7	None
						OX335430.1	RS_GCF_002900365.1	d__Bacteria;p__Proteobacteria;c__Gammaproteobacteria;o__Enterobacterales;f__Enterobacteriaceae;g__Escherichia;s__Escherichia marmotae	iPHoP-RF	96.4	None
						OX335430.1	RS_GCF_002950215.1	d__Bacteria;p__Proteobacteria;c__Gammaproteobacteria;o__Enterobacterales;f__Enterobacteriaceae;g__Escherichia;s__Escherichia flexneri	iPHoP-RF	96.4	None
						OX335430.1	RS_GCF_002965065.1	d__Bacteria;p__Proteobacteria;c__Gammaproteobacteria;o__Enterobacterales;f__Enterobacteriaceae;g__Escherichia;s__Escherichia sp002965065	iPHoP-RF	96.4	None
						OX335430.1	RS_GCF_003697165.2	d__Bacteria;p__Proteobacteria;c__Gammaproteobacteria;o__Enterobacterales;f__Enterobacteriaceae;g__Escherichia;s__Escherichia coli	iPHoP-RF	96.4	None
						OX335430.1	RS_GCF_004211955.1	d__Bacteria;p__Proteobacteria;c__Gammaproteobacteria;o__Enterobacterales;f__Enterobacteriaceae;g__Escherichia;s__Escherichia sp004211955	iPHoP-RF	96.4	None
						OX335430.1	RS_GCF_011881725.1	d__Bacteria;p__Proteobacteria;c__Gammaproteobacteria;o__Enterobacterales;f__Enterobacteriaceae;g__Escherichia;s__Escherichia coli_E	iPHoP-RF	96.4	None
						OX335430.1	RS_GCF_001660175.1	d__Bacteria;p__Proteobacteria;c__Gammaproteobacteria;o__Enterobacterales;f__Enterobacteriaceae;g__Escherichia;s__Escherichia sp001660175	iPHoP-RF	96.1	None
						OX335430.1	RS_GCF_000026325.1	d__Bacteria;p__Proteobacteria;c__Gammaproteobacteria;o__Enterobacterales;f__Enterobacteriaceae;g__Escherichia;s__Escherichia coli_D	iPHoP-RF	95.7	None
						OX335430.1	RS_GCF_005843885.1	d__Bacteria;p__Proteobacteria;c__Gammaproteobacteria;o__Enterobacterales;f__Enterobacteriaceae;g__Escherichia;s__Escherichia sp005843885	iPHoP-RF	95.7	None
						OX335430.1	RS_GCF_000208585.1	d__Bacteria;p__Proteobacteria;c__Gammaproteobacteria;o__Enterobacterales;f__Enterobacteriaceae;g__Escherichia;s__Escherichia sp000208585	iPHoP-RF	95.1	None
						OX335430.1	GB_GCA_003018335.1	d__Bacteria;p__Proteobacteria;c__Gammaproteobacteria;o__Enterobacterales;f__Enterobacteriaceae;g__Escherichia;s__Escherichia coli_C	iPHoP-RF	93.4	None
						OX335432.1	RS_GCF_000026325.1	d__Bacteria;p__Proteobacteria;c__Gammaproteobacteria;o__Enterobacterales;f__Enterobacteriaceae;g__Escherichia;s__Escherichia coli_D	iPHoP-RF	92.4	None
						OX335432.1	RS_GCF_002900365.1	d__Bacteria;p__Proteobacteria;c__Gammaproteobacteria;o__Enterobacterales;f__Enterobacteriaceae;g__Escherichia;s__Escherichia marmotae	iPHoP-RF	92.4	None
						OX335432.1	RS_GCF_002965065.1	d__Bacteria;p__Proteobacteria;c__Gammaproteobacteria;o__Enterobacterales;f__Enterobacteriaceae;g__Escherichia;s__Escherichia sp002965065	iPHoP-RF	92.1	None
						OX335432.1	RS_GCF_003697165.2	d__Bacteria;p__Proteobacteria;c__Gammaproteobacteria;o__Enterobacterales;f__Enterobacteriaceae;g__Escherichia;s__Escherichia coli	iPHoP-RF	92.1	None
						OX335432.1	RS_GCF_002950215.1	d__Bacteria;p__Proteobacteria;c__Gammaproteobacteria;o__Enterobacterales;f__Enterobacteriaceae;g__Escherichia;s__Escherichia flexneri	iPHoP-RF	91.8	None
						OX335432.1	RS_GCF_001660175.1	d__Bacteria;p__Proteobacteria;c__Gammaproteobacteria;o__Enterobacterales;f__Enterobacteriaceae;g__Escherichia;s__Escherichia sp001660175	iPHoP-RF	90.5	None
						OX335432.1	RS_GCF_000208585.1	d__Bacteria;p__Proteobacteria;c__Gammaproteobacteria;o__Enterobacterales;f__Enterobacteriaceae;g__Escherichia;s__Escherichia sp000208585	iPHoP-RF	90.1	None
						OY977470.1	RS_GCF_001660175.1	d__Bacteria;p__Proteobacteria;c__Gammaproteobacteria;o__Enterobacterales;f__Enterobacteriaceae;g__Escherichia;s__Escherichia sp001660175	iPHoP-RF	90.5	None
						OY978792.1	RS_GCF_000208585.1	d__Bacteria;p__Proteobacteria;c__Gammaproteobacteria;o__Enterobacterales;f__Enterobacteriaceae;g__Escherichia;s__Escherichia sp000208585	iPHoP-RF	93.7	None
						OY978792.1	RS_GCF_002950215.1	d__Bacteria;p__Proteobacteria;c__Gammaproteobacteria;o__Enterobacterales;f__Enterobacteriaceae;g__Escherichia;s__Escherichia flexneri	iPHoP-RF	91.1	None
						OY978792.1	RS_GCF_003697165.2	d__Bacteria;p__Proteobacteria;c__Gammaproteobacteria;o__Enterobacterales;f__Enterobacteriaceae;g__Escherichia;s__Escherichia coli	iPHoP-RF	91.1	None
						OY978792.1	RS_GCF_002900365.1	d__Bacteria;p__Proteobacteria;c__Gammaproteobacteria;o__Enterobacterales;f__Enterobacteriaceae;g__Escherichia;s__Escherichia marmotae	iPHoP-RF	90.8	None
						OY978792.1	RS_GCF_002965065.1	d__Bacteria;p__Proteobacteria;c__Gammaproteobacteria;o__Enterobacterales;f__Enterobacteriaceae;g__Escherichia;s__Escherichia sp002965065	iPHoP-RF	90.1	None
						OY978792.1	RS_GCF_005843885.1	d__Bacteria;p__Proteobacteria;c__Gammaproteobacteria;o__Enterobacterales;f__Enterobacteriaceae;g__Escherichia;s__Escherichia sp005843885	iPHoP-RF	90.1	None
						OY978799.1	RS_GCF_002965065.1	d__Bacteria;p__Proteobacteria;c__Gammaproteobacteria;o__Enterobacterales;f__Enterobacteriaceae;g__Escherichia;s__Escherichia sp002965065	iPHoP-RF	91.4	None
						OY978799.1	RS_GCF_005843885.1	d__Bacteria;p__Proteobacteria;c__Gammaproteobacteria;o__Enterobacterales;f__Enterobacteriaceae;g__Escherichia;s__Escherichia sp005843885	iPHoP-RF	91.4	None
						OY978799.1	RS_GCF_001660175.1	d__Bacteria;p__Proteobacteria;c__Gammaproteobacteria;o__Enterobacterales;f__Enterobacteriaceae;g__Escherichia;s__Escherichia sp001660175	iPHoP-RF	90.8	None
						OY978799.1	RS_GCF_004211955.1	d__Bacteria;p__Proteobacteria;c__Gammaproteobacteria;o__Enterobacterales;f__Enterobacteriaceae;g__Escherichia;s__Escherichia sp004211955	iPHoP-RF	90.5	None
						OY978799.1	RS_GCF_011881725.1	d__Bacteria;p__Proteobacteria;c__Gammaproteobacteria;o__Enterobacterales;f__Enterobacteriaceae;g__Escherichia;s__Escherichia coli_E	iPHoP-RF	90.5	None
						OY978799.1	RS_GCF_002900365.1	d__Bacteria;p__Proteobacteria;c__Gammaproteobacteria;o__Enterobacterales;f__Enterobacteriaceae;g__Escherichia;s__Escherichia marmotae	iPHoP-RF	90.1	None
						OY978817.1	RS_GCF_000208585.1	d__Bacteria;p__Proteobacteria;c__Gammaproteobacteria;o__Enterobacterales;f__Enterobacteriaceae;g__Escherichia;s__Escherichia sp000208585	iPHoP-RF	96.7	None
						OY978817.1	RS_GCF_002900365.1	d__Bacteria;p__Proteobacteria;c__Gammaproteobacteria;o__Enterobacterales;f__Enterobacteriaceae;g__Escherichia;s__Escherichia marmotae	iPHoP-RF	96.4	None
						OY978817.1	RS_GCF_001660175.1	d__Bacteria;p__Proteobacteria;c__Gammaproteobacteria;o__Enterobacterales;f__Enterobacteriaceae;g__Escherichia;s__Escherichia sp001660175	iPHoP-RF	96.1	None
						OY978817.1	RS_GCF_002950215.1	d__Bacteria;p__Proteobacteria;c__Gammaproteobacteria;o__Enterobacterales;f__Enterobacteriaceae;g__Escherichia;s__Escherichia flexneri	iPHoP-RF	96.1	None
						OY978817.1	RS_GCF_002965065.1	d__Bacteria;p__Proteobacteria;c__Gammaproteobacteria;o__Enterobacterales;f__Enterobacteriaceae;g__Escherichia;s__Escherichia sp002965065	iPHoP-RF	96.1	None
						OY978817.1	RS_GCF_003697165.2	d__Bacteria;p__Proteobacteria;c__Gammaproteobacteria;o__Enterobacterales;f__Enterobacteriaceae;g__Escherichia;s__Escherichia coli	iPHoP-RF	96.1	None
						OY978817.1	RS_GCF_005843885.1	d__Bacteria;p__Proteobacteria;c__Gammaproteobacteria;o__Enterobacterales;f__Enterobacteriaceae;g__Escherichia;s__Escherichia sp005843885	iPHoP-RF	95.7	None
						OY978817.1	RS_GCF_004211955.1	d__Bacteria;p__Proteobacteria;c__Gammaproteobacteria;o__Enterobacterales;f__Enterobacteriaceae;g__Escherichia;s__Escherichia sp004211955	iPHoP-RF	95.4	None
						OY978817.1	RS_GCF_011881725.1	d__Bacteria;p__Proteobacteria;c__Gammaproteobacteria;o__Enterobacterales;f__Enterobacteriaceae;g__Escherichia;s__Escherichia coli_E	iPHoP-RF	95.4	None
						OY978817.1	GB_GCA_003018335.1	d__Bacteria;p__Proteobacteria;c__Gammaproteobacteria;o__Enterobacterales;f__Enterobacteriaceae;g__Escherichia;s__Escherichia coli_C	iPHoP-RF	95.1	None
						OY978817.1	RS_GCF_000026325.1	d__Bacteria;p__Proteobacteria;c__Gammaproteobacteria;o__Enterobacterales;f__Enterobacteriaceae;g__Escherichia;s__Escherichia coli_D	iPHoP-RF	95.1	None
						OY978817.1	RS_GCF_000026225.1	d__Bacteria;p__Proteobacteria;c__Gammaproteobacteria;o__Enterobacterales;f__Enterobacteriaceae;g__Escherichia;s__Escherichia fergusonii	iPHoP-RF	91.8	None
						OY978840.1	RS_GCF_001660175.1	d__Bacteria;p__Proteobacteria;c__Gammaproteobacteria;o__Enterobacterales;f__Enterobacteriaceae;g__Escherichia;s__Escherichia sp001660175	iPHoP-RF	90.1	None
						OY978856.1	RS_GCF_001660175.1	d__Bacteria;p__Proteobacteria;c__Gammaproteobacteria;o__Enterobacterales;f__Enterobacteriaceae;g__Escherichia;s__Escherichia sp001660175	iPHoP-RF	95.1	None
						OY978856.1	RS_GCF_002900365.1	d__Bacteria;p__Proteobacteria;c__Gammaproteobacteria;o__Enterobacterales;f__Enterobacteriaceae;g__Escherichia;s__Escherichia marmotae	iPHoP-RF	95.1	None
						OY978856.1	RS_GCF_000208585.1	d__Bacteria;p__Proteobacteria;c__Gammaproteobacteria;o__Enterobacterales;f__Enterobacteriaceae;g__Escherichia;s__Escherichia sp000208585	iPHoP-RF	94.7	None
						OY978856.1	RS_GCF_002950215.1	d__Bacteria;p__Proteobacteria;c__Gammaproteobacteria;o__Enterobacterales;f__Enterobacteriaceae;g__Escherichia;s__Escherichia flexneri	iPHoP-RF	94.4	None
						OY978856.1	RS_GCF_003697165.2	d__Bacteria;p__Proteobacteria;c__Gammaproteobacteria;o__Enterobacterales;f__Enterobacteriaceae;g__Escherichia;s__Escherichia coli	iPHoP-RF	94.4	None
						OY978856.1	RS_GCF_005843885.1	d__Bacteria;p__Proteobacteria;c__Gammaproteobacteria;o__Enterobacterales;f__Enterobacteriaceae;g__Escherichia;s__Escherichia sp005843885	iPHoP-RF	94.1	None
						OY978856.1	RS_GCF_004211955.1	d__Bacteria;p__Proteobacteria;c__Gammaproteobacteria;o__Enterobacterales;f__Enterobacteriaceae;g__Escherichia;s__Escherichia sp004211955	iPHoP-RF	93.4	None
						OY978856.1	RS_GCF_011881725.1	d__Bacteria;p__Proteobacteria;c__Gammaproteobacteria;o__Enterobacterales;f__Enterobacteriaceae;g__Escherichia;s__Escherichia coli_E	iPHoP-RF	93.4	None
						OY978856.1	RS_GCF_000026225.1	d__Bacteria;p__Proteobacteria;c__Gammaproteobacteria;o__Enterobacterales;f__Enterobacteriaceae;g__Escherichia;s__Escherichia fergusonii	iPHoP-RF	92.8	None
						OY978856.1	GB_GCA_003018335.1	d__Bacteria;p__Proteobacteria;c__Gammaproteobacteria;o__Enterobacterales;f__Enterobacteriaceae;g__Escherichia;s__Escherichia coli_C	iPHoP-RF	92.1	None
						OY978856.1	RS_GCF_002965065.1	d__Bacteria;p__Proteobacteria;c__Gammaproteobacteria;o__Enterobacterales;f__Enterobacteriaceae;g__Escherichia;s__Escherichia sp002965065	iPHoP-RF	92.1	None
						OY978856.1	RS_GCF_000026325.1	d__Bacteria;p__Proteobacteria;c__Gammaproteobacteria;o__Enterobacterales;f__Enterobacteriaceae;g__Escherichia;s__Escherichia coli_D	iPHoP-RF	91.4	None
						OY978856.1	RS_GCF_000759775.1	d__Bacteria;p__Proteobacteria;c__Gammaproteobacteria;o__Enterobacterales;f__Enterobacteriaceae;g__Escherichia;s__Escherichia albertii	iPHoP-RF	90.5	None
						OY979400.1	RS_GCF_000208585.1	d__Bacteria;p__Proteobacteria;c__Gammaproteobacteria;o__Enterobacterales;f__Enterobacteriaceae;g__Escherichia;s__Escherichia sp000208585	iPHoP-RF	90.5	None
						OY979400.1	RS_GCF_002950215.1	d__Bacteria;p__Proteobacteria;c__Gammaproteobacteria;o__Enterobacterales;f__Enterobacteriaceae;g__Escherichia;s__Escherichia flexneri	iPHoP-RF	90.5	None
						OY979400.1	RS_GCF_002965065.1	d__Bacteria;p__Proteobacteria;c__Gammaproteobacteria;o__Enterobacterales;f__Enterobacteriaceae;g__Escherichia;s__Escherichia sp002965065	iPHoP-RF	90.5	None
						OY979400.1	RS_GCF_003697165.2	d__Bacteria;p__Proteobacteria;c__Gammaproteobacteria;o__Enterobacterales;f__Enterobacteriaceae;g__Escherichia;s__Escherichia coli	iPHoP-RF	90.5	None
						OY979400.1	RS_GCF_005843885.1	d__Bacteria;p__Proteobacteria;c__Gammaproteobacteria;o__Enterobacterales;f__Enterobacteriaceae;g__Escherichia;s__Escherichia sp005843885	iPHoP-RF	90.5	None
						OY979433.1	RS_GCF_000208585.1	d__Bacteria;p__Proteobacteria;c__Gammaproteobacteria;o__Enterobacterales;f__Enterobacteriaceae;g__Escherichia;s__Escherichia sp000208585	iPHoP-RF	94.1	None
						OY979433.1	RS_GCF_002965065.1	d__Bacteria;p__Proteobacteria;c__Gammaproteobacteria;o__Enterobacterales;f__Enterobacteriaceae;g__Escherichia;s__Escherichia sp002965065	iPHoP-RF	91.4	None
						OY979433.1	RS_GCF_005843885.1	d__Bacteria;p__Proteobacteria;c__Gammaproteobacteria;o__Enterobacterales;f__Enterobacteriaceae;g__Escherichia;s__Escherichia sp005843885	iPHoP-RF	91.4	None
						OY979433.1	RS_GCF_002950215.1	d__Bacteria;p__Proteobacteria;c__Gammaproteobacteria;o__Enterobacterales;f__Enterobacteriaceae;g__Escherichia;s__Escherichia flexneri	iPHoP-RF	91.1	None
						OY979433.1	RS_GCF_003697165.2	d__Bacteria;p__Proteobacteria;c__Gammaproteobacteria;o__Enterobacterales;f__Enterobacteriaceae;g__Escherichia;s__Escherichia coli	iPHoP-RF	91.1	None
						OY979435.1	RS_GCF_000208585.1	d__Bacteria;p__Proteobacteria;c__Gammaproteobacteria;o__Enterobacterales;f__Enterobacteriaceae;g__Escherichia;s__Escherichia sp000208585	iPHoP-RF	93.4	None
						OY979435.1	RS_GCF_005843885.1	d__Bacteria;p__Proteobacteria;c__Gammaproteobacteria;o__Enterobacterales;f__Enterobacteriaceae;g__Escherichia;s__Escherichia sp005843885	iPHoP-RF	93.4	None
						OY979435.1	RS_GCF_002900365.1	d__Bacteria;p__Proteobacteria;c__Gammaproteobacteria;o__Enterobacterales;f__Enterobacteriaceae;g__Escherichia;s__Escherichia marmotae	iPHoP-RF	92.8	None
						OY979435.1	RS_GCF_002965065.1	d__Bacteria;p__Proteobacteria;c__Gammaproteobacteria;o__Enterobacterales;f__Enterobacteriaceae;g__Escherichia;s__Escherichia sp002965065	iPHoP-RF	92.8	None
						OY979435.1	RS_GCF_001660175.1	d__Bacteria;p__Proteobacteria;c__Gammaproteobacteria;o__Enterobacterales;f__Enterobacteriaceae;g__Escherichia;s__Escherichia sp001660175	iPHoP-RF	92.1	None
						OY979435.1	RS_GCF_002950215.1	d__Bacteria;p__Proteobacteria;c__Gammaproteobacteria;o__Enterobacterales;f__Enterobacteriaceae;g__Escherichia;s__Escherichia flexneri	iPHoP-RF	91.8	None
						OY979435.1	RS_GCF_003697165.2	d__Bacteria;p__Proteobacteria;c__Gammaproteobacteria;o__Enterobacterales;f__Enterobacteriaceae;g__Escherichia;s__Escherichia coli	iPHoP-RF	91.8	None
						OY979435.1	RS_GCF_011881725.1	d__Bacteria;p__Proteobacteria;c__Gammaproteobacteria;o__Enterobacterales;f__Enterobacteriaceae;g__Escherichia;s__Escherichia coli_E	iPHoP-RF	91.8	None
						OY979435.1	RS_GCF_004211955.1	d__Bacteria;p__Proteobacteria;c__Gammaproteobacteria;o__Enterobacterales;f__Enterobacteriaceae;g__Escherichia;s__Escherichia sp004211955	iPHoP-RF	91.4	None
						PP663284.1	RS_GCF_000026325.1	d__Bacteria;p__Proteobacteria;c__Gammaproteobacteria;o__Enterobacterales;f__Enterobacteriaceae;g__Escherichia;s__Escherichia coli_D	iPHoP-RF	90.5	None
						PP706156.1	RS_GCF_002950215.1	d__Bacteria;p__Proteobacteria;c__Gammaproteobacteria;o__Enterobacterales;f__Enterobacteriaceae;g__Escherichia;s__Escherichia flexneri	iPHoP-RF	90.5	None
						PP706156.1	RS_GCF_004211955.1	d__Bacteria;p__Proteobacteria;c__Gammaproteobacteria;o__Enterobacterales;f__Enterobacteriaceae;g__Escherichia;s__Escherichia sp004211955	iPHoP-RF	90.5	None
						PP706156.1	RS_GCF_003697165.2	d__Bacteria;p__Proteobacteria;c__Gammaproteobacteria;o__Enterobacterales;f__Enterobacteriaceae;g__Escherichia;s__Escherichia coli	iPHoP-RF	90.1	None
						PP706156.1	RS_GCF_005843885.1	d__Bacteria;p__Proteobacteria;c__Gammaproteobacteria;o__Enterobacterales;f__Enterobacteriaceae;g__Escherichia;s__Escherichia sp005843885	iPHoP-RF	90.1	None
						PP889459.1	RS_GCF_002950215.1	d__Bacteria;p__Proteobacteria;c__Gammaproteobacteria;o__Enterobacterales;f__Enterobacteriaceae;g__Escherichia;s__Escherichia flexneri	iPHoP-RF	90.1	None
						PP889460.1	RS_GCF_005843885.1	d__Bacteria;p__Proteobacteria;c__Gammaproteobacteria;o__Enterobacterales;f__Enterobacteriaceae;g__Escherichia;s__Escherichia sp005843885	iPHoP-RF	90.1	None
						PP889495.1	RS_GCF_002900365.1	d__Bacteria;p__Proteobacteria;c__Gammaproteobacteria;o__Enterobacterales;f__Enterobacteriaceae;g__Escherichia;s__Escherichia marmotae	iPHoP-RF	96.1	None
						PP889495.1	RS_GCF_002965065.1	d__Bacteria;p__Proteobacteria;c__Gammaproteobacteria;o__Enterobacterales;f__Enterobacteriaceae;g__Escherichia;s__Escherichia sp002965065	iPHoP-RF	96.1	None
						PP889495.1	RS_GCF_005843885.1	d__Bacteria;p__Proteobacteria;c__Gammaproteobacteria;o__Enterobacterales;f__Enterobacteriaceae;g__Escherichia;s__Escherichia sp005843885	iPHoP-RF	96.1	None
						PP889495.1	RS_GCF_000208585.1	d__Bacteria;p__Proteobacteria;c__Gammaproteobacteria;o__Enterobacterales;f__Enterobacteriaceae;g__Escherichia;s__Escherichia sp000208585	iPHoP-RF	95.7	None
						PP889495.1	RS_GCF_001660175.1	d__Bacteria;p__Proteobacteria;c__Gammaproteobacteria;o__Enterobacterales;f__Enterobacteriaceae;g__Escherichia;s__Escherichia sp001660175	iPHoP-RF	95.7	None
						PP889495.1	RS_GCF_002950215.1	d__Bacteria;p__Proteobacteria;c__Gammaproteobacteria;o__Enterobacterales;f__Enterobacteriaceae;g__Escherichia;s__Escherichia flexneri	iPHoP-RF	95.7	None
						PP889495.1	RS_GCF_003697165.2	d__Bacteria;p__Proteobacteria;c__Gammaproteobacteria;o__Enterobacterales;f__Enterobacteriaceae;g__Escherichia;s__Escherichia coli	iPHoP-RF	95.7	None
						PP889495.1	RS_GCF_000026325.1	d__Bacteria;p__Proteobacteria;c__Gammaproteobacteria;o__Enterobacterales;f__Enterobacteriaceae;g__Escherichia;s__Escherichia coli_D	iPHoP-RF	95.4	None
						PP889495.1	RS_GCF_002949675.1	d__Bacteria;p__Proteobacteria;c__Gammaproteobacteria;o__Enterobacterales;f__Enterobacteriaceae;g__Escherichia;s__Escherichia dysenteriae	iPHoP-RF	95.4	None
						PP889495.1	RS_GCF_004211955.1	d__Bacteria;p__Proteobacteria;c__Gammaproteobacteria;o__Enterobacterales;f__Enterobacteriaceae;g__Escherichia;s__Escherichia sp004211955	iPHoP-RF	95.1	None
						PP889495.1	RS_GCF_011881725.1	d__Bacteria;p__Proteobacteria;c__Gammaproteobacteria;o__Enterobacterales;f__Enterobacteriaceae;g__Escherichia;s__Escherichia coli_E	iPHoP-RF	94.7	None
						PP889495.1	GB_GCA_003018335.1	d__Bacteria;p__Proteobacteria;c__Gammaproteobacteria;o__Enterobacterales;f__Enterobacteriaceae;g__Escherichia;s__Escherichia coli_C	iPHoP-RF	93.4	None
						PP889496.1	RS_GCF_001660175.1	d__Bacteria;p__Proteobacteria;c__Gammaproteobacteria;o__Enterobacterales;f__Enterobacteriaceae;g__Escherichia;s__Escherichia sp001660175	iPHoP-RF	92.1	None
						PP889496.1	RS_GCF_002900365.1	d__Bacteria;p__Proteobacteria;c__Gammaproteobacteria;o__Enterobacterales;f__Enterobacteriaceae;g__Escherichia;s__Escherichia marmotae	iPHoP-RF	91.4	None
						PP889496.1	RS_GCF_003697165.2	d__Bacteria;p__Proteobacteria;c__Gammaproteobacteria;o__Enterobacterales;f__Enterobacteriaceae;g__Escherichia;s__Escherichia coli	iPHoP-RF	91.1	None
						PP889496.1	RS_GCF_002965065.1	d__Bacteria;p__Proteobacteria;c__Gammaproteobacteria;o__Enterobacterales;f__Enterobacteriaceae;g__Escherichia;s__Escherichia sp002965065	iPHoP-RF	90.8	None
						PP889496.1	RS_GCF_005843885.1	d__Bacteria;p__Proteobacteria;c__Gammaproteobacteria;o__Enterobacterales;f__Enterobacteriaceae;g__Escherichia;s__Escherichia sp005843885	iPHoP-RF	90.8	None
						PP889496.1	RS_GCF_000208585.1	d__Bacteria;p__Proteobacteria;c__Gammaproteobacteria;o__Enterobacterales;f__Enterobacteriaceae;g__Escherichia;s__Escherichia sp000208585	iPHoP-RF	90.1	None
						PP889496.1	RS_GCF_002950215.1	d__Bacteria;p__Proteobacteria;c__Gammaproteobacteria;o__Enterobacterales;f__Enterobacteriaceae;g__Escherichia;s__Escherichia flexneri	iPHoP-RF	90.1	None
						PP889505.1	RS_GCF_005843885.1	d__Bacteria;p__Proteobacteria;c__Gammaproteobacteria;o__Enterobacterales;f__Enterobacteriaceae;g__Escherichia;s__Escherichia sp005843885	iPHoP-RF	96.4	None
						PP889505.1	RS_GCF_002965065.1	d__Bacteria;p__Proteobacteria;c__Gammaproteobacteria;o__Enterobacterales;f__Enterobacteriaceae;g__Escherichia;s__Escherichia sp002965065	iPHoP-RF	95.7	None
						PP889505.1	RS_GCF_004211955.1	d__Bacteria;p__Proteobacteria;c__Gammaproteobacteria;o__Enterobacterales;f__Enterobacteriaceae;g__Escherichia;s__Escherichia sp004211955	iPHoP-RF	95.7	None
						PP889505.1	RS_GCF_011881725.1	d__Bacteria;p__Proteobacteria;c__Gammaproteobacteria;o__Enterobacterales;f__Enterobacteriaceae;g__Escherichia;s__Escherichia coli_E	iPHoP-RF	95.7	None
						PP889505.1	RS_GCF_002950215.1	d__Bacteria;p__Proteobacteria;c__Gammaproteobacteria;o__Enterobacterales;f__Enterobacteriaceae;g__Escherichia;s__Escherichia flexneri	iPHoP-RF	95.4	None
						PP889505.1	RS_GCF_003697165.2	d__Bacteria;p__Proteobacteria;c__Gammaproteobacteria;o__Enterobacterales;f__Enterobacteriaceae;g__Escherichia;s__Escherichia coli	iPHoP-RF	95.4	None
						PP889505.1	RS_GCF_000026325.1	d__Bacteria;p__Proteobacteria;c__Gammaproteobacteria;o__Enterobacterales;f__Enterobacteriaceae;g__Escherichia;s__Escherichia coli_D	iPHoP-RF	94.7	None
						PP889505.1	GB_GCA_003018335.1	d__Bacteria;p__Proteobacteria;c__Gammaproteobacteria;o__Enterobacterales;f__Enterobacteriaceae;g__Escherichia;s__Escherichia coli_C	iPHoP-RF	94.1	None
						PP889505.1	RS_GCF_001660175.1	d__Bacteria;p__Proteobacteria;c__Gammaproteobacteria;o__Enterobacterales;f__Enterobacteriaceae;g__Escherichia;s__Escherichia sp001660175	iPHoP-RF	93.7	None
						PP889505.1	RS_GCF_000208585.1	d__Bacteria;p__Proteobacteria;c__Gammaproteobacteria;o__Enterobacterales;f__Enterobacteriaceae;g__Escherichia;s__Escherichia sp000208585	iPHoP-RF	92.4	None
						PP934445.1	RS_GCF_002965065.1	d__Bacteria;p__Proteobacteria;c__Gammaproteobacteria;o__Enterobacterales;f__Enterobacteriaceae;g__Escherichia;s__Escherichia sp002965065	iPHoP-RF	91.4	None
						PP934445.1	RS_GCF_005843885.1	d__Bacteria;p__Proteobacteria;c__Gammaproteobacteria;o__Enterobacterales;f__Enterobacteriaceae;g__Escherichia;s__Escherichia sp005843885	iPHoP-RF	91.1	None
						PP934445.1	RS_GCF_000208585.1	d__Bacteria;p__Proteobacteria;c__Gammaproteobacteria;o__Enterobacterales;f__Enterobacteriaceae;g__Escherichia;s__Escherichia sp000208585	iPHoP-RF	90.8	None
						PP934445.1	RS_GCF_004211955.1	d__Bacteria;p__Proteobacteria;c__Gammaproteobacteria;o__Enterobacterales;f__Enterobacteriaceae;g__Escherichia;s__Escherichia sp004211955	iPHoP-RF	90.1	None
						PP973870.1	RS_GCF_005843885.1	d__Bacteria;p__Proteobacteria;c__Gammaproteobacteria;o__Enterobacterales;f__Enterobacteriaceae;g__Escherichia;s__Escherichia sp005843885	iPHoP-RF	90.8	None
						PP973870.1	RS_GCF_002965065.1	d__Bacteria;p__Proteobacteria;c__Gammaproteobacteria;o__Enterobacterales;f__Enterobacteriaceae;g__Escherichia;s__Escherichia sp002965065	iPHoP-RF	90.5	None
						PQ337355.1	RS_GCF_002965065.1	d__Bacteria;p__Proteobacteria;c__Gammaproteobacteria;o__Enterobacterales;f__Enterobacteriaceae;g__Escherichia;s__Escherichia sp002965065	iPHoP-RF	93.7	None
						PQ337355.1	RS_GCF_005843885.1	d__Bacteria;p__Proteobacteria;c__Gammaproteobacteria;o__Enterobacterales;f__Enterobacteriaceae;g__Escherichia;s__Escherichia sp005843885	iPHoP-RF	93.7	None
						PQ337355.1	RS_GCF_000026325.1	d__Bacteria;p__Proteobacteria;c__Gammaproteobacteria;o__Enterobacterales;f__Enterobacteriaceae;g__Escherichia;s__Escherichia coli_D	iPHoP-RF	93.4	None
						PQ337355.1	RS_GCF_001660175.1	d__Bacteria;p__Proteobacteria;c__Gammaproteobacteria;o__Enterobacterales;f__Enterobacteriaceae;g__Escherichia;s__Escherichia sp001660175	iPHoP-RF	93.1	None
						PQ337355.1	RS_GCF_002950215.1	d__Bacteria;p__Proteobacteria;c__Gammaproteobacteria;o__Enterobacterales;f__Enterobacteriaceae;g__Escherichia;s__Escherichia flexneri	iPHoP-RF	92.8	None
						PQ337355.1	RS_GCF_003697165.2	d__Bacteria;p__Proteobacteria;c__Gammaproteobacteria;o__Enterobacterales;f__Enterobacteriaceae;g__Escherichia;s__Escherichia coli	iPHoP-RF	92.8	None
						PQ337355.1	RS_GCF_002900365.1	d__Bacteria;p__Proteobacteria;c__Gammaproteobacteria;o__Enterobacterales;f__Enterobacteriaceae;g__Escherichia;s__Escherichia marmotae	iPHoP-RF	92.1	None
						PQ337355.1	RS_GCF_004211955.1	d__Bacteria;p__Proteobacteria;c__Gammaproteobacteria;o__Enterobacterales;f__Enterobacteriaceae;g__Escherichia;s__Escherichia sp004211955	iPHoP-RF	92.1	None
						PQ337355.1	RS_GCF_011881725.1	d__Bacteria;p__Proteobacteria;c__Gammaproteobacteria;o__Enterobacterales;f__Enterobacteriaceae;g__Escherichia;s__Escherichia coli_E	iPHoP-RF	92.1	None
						PQ337357.1	RS_GCF_000208585.1	d__Bacteria;p__Proteobacteria;c__Gammaproteobacteria;o__Enterobacterales;f__Enterobacteriaceae;g__Escherichia;s__Escherichia sp000208585	iPHoP-RF	90.5	None
						PQ505130.1	RS_GCF_002900365.1	d__Bacteria;p__Proteobacteria;c__Gammaproteobacteria;o__Enterobacterales;f__Enterobacteriaceae;g__Escherichia;s__Escherichia marmotae	iPHoP-RF	94.1	None
						PQ505130.1	RS_GCF_002965065.1	d__Bacteria;p__Proteobacteria;c__Gammaproteobacteria;o__Enterobacterales;f__Enterobacteriaceae;g__Escherichia;s__Escherichia sp002965065	iPHoP-RF	93.7	None
						PQ505130.1	RS_GCF_005843885.1	d__Bacteria;p__Proteobacteria;c__Gammaproteobacteria;o__Enterobacterales;f__Enterobacteriaceae;g__Escherichia;s__Escherichia sp005843885	iPHoP-RF	93.4	None
						PQ505130.1	RS_GCF_002950215.1	d__Bacteria;p__Proteobacteria;c__Gammaproteobacteria;o__Enterobacterales;f__Enterobacteriaceae;g__Escherichia;s__Escherichia flexneri	iPHoP-RF	92.8	None
						PQ505130.1	RS_GCF_003697165.2	d__Bacteria;p__Proteobacteria;c__Gammaproteobacteria;o__Enterobacterales;f__Enterobacteriaceae;g__Escherichia;s__Escherichia coli	iPHoP-RF	92.8	None
						PQ505130.1	RS_GCF_004211955.1	d__Bacteria;p__Proteobacteria;c__Gammaproteobacteria;o__Enterobacterales;f__Enterobacteriaceae;g__Escherichia;s__Escherichia sp004211955	iPHoP-RF	92.8	None
						PQ505130.1	RS_GCF_011881725.1	d__Bacteria;p__Proteobacteria;c__Gammaproteobacteria;o__Enterobacterales;f__Enterobacteriaceae;g__Escherichia;s__Escherichia coli_E	iPHoP-RF	92.8	None
						PQ505130.1	RS_GCF_001660175.1	d__Bacteria;p__Proteobacteria;c__Gammaproteobacteria;o__Enterobacterales;f__Enterobacteriaceae;g__Escherichia;s__Escherichia sp001660175	iPHoP-RF	91.8	None
						PQ505130.1	RS_GCF_000026325.1	d__Bacteria;p__Proteobacteria;c__Gammaproteobacteria;o__Enterobacterales;f__Enterobacteriaceae;g__Escherichia;s__Escherichia coli_D	iPHoP-RF	90.5	None
						PQ519586.1	RS_GCF_000208585.1	d__Bacteria;p__Proteobacteria;c__Gammaproteobacteria;o__Enterobacterales;f__Enterobacteriaceae;g__Escherichia;s__Escherichia sp000208585	iPHoP-RF	90.1	None
						PQ553208.1	RS_GCF_000208585.1	d__Bacteria;p__Proteobacteria;c__Gammaproteobacteria;o__Enterobacterales;f__Enterobacteriaceae;g__Escherichia;s__Escherichia sp000208585	iPHoP-RF	91.8	None
						PQ641082.1	GB_GCA_003018335.1	d__Bacteria;p__Proteobacteria;c__Gammaproteobacteria;o__Enterobacterales;f__Enterobacteriaceae;g__Escherichia;s__Escherichia coli_C	iPHoP-RF	96.4	None
						PQ641082.1	RS_GCF_004211955.1	d__Bacteria;p__Proteobacteria;c__Gammaproteobacteria;o__Enterobacterales;f__Enterobacteriaceae;g__Escherichia;s__Escherichia sp004211955	iPHoP-RF	95.7	None
						PQ641082.1	RS_GCF_011881725.1	d__Bacteria;p__Proteobacteria;c__Gammaproteobacteria;o__Enterobacterales;f__Enterobacteriaceae;g__Escherichia;s__Escherichia coli_E	iPHoP-RF	95.7	None
						PQ641082.1	RS_GCF_000026325.1	d__Bacteria;p__Proteobacteria;c__Gammaproteobacteria;o__Enterobacterales;f__Enterobacteriaceae;g__Escherichia;s__Escherichia coli_D	iPHoP-RF	95.4	None
						PQ641082.1	RS_GCF_002950215.1	d__Bacteria;p__Proteobacteria;c__Gammaproteobacteria;o__Enterobacterales;f__Enterobacteriaceae;g__Escherichia;s__Escherichia flexneri	iPHoP-RF	95.4	None
						PQ641082.1	RS_GCF_003697165.2	d__Bacteria;p__Proteobacteria;c__Gammaproteobacteria;o__Enterobacterales;f__Enterobacteriaceae;g__Escherichia;s__Escherichia coli	iPHoP-RF	95.1	None
						PQ641082.1	RS_GCF_002900365.1	d__Bacteria;p__Proteobacteria;c__Gammaproteobacteria;o__Enterobacterales;f__Enterobacteriaceae;g__Escherichia;s__Escherichia marmotae	iPHoP-RF	94.7	None
						PQ641082.1	RS_GCF_002965065.1	d__Bacteria;p__Proteobacteria;c__Gammaproteobacteria;o__Enterobacterales;f__Enterobacteriaceae;g__Escherichia;s__Escherichia sp002965065	iPHoP-RF	94.1	None
						PQ641082.1	RS_GCF_000208585.1	d__Bacteria;p__Proteobacteria;c__Gammaproteobacteria;o__Enterobacterales;f__Enterobacteriaceae;g__Escherichia;s__Escherichia sp000208585	iPHoP-RF	93.7	None
						PQ641082.1	RS_GCF_005843885.1	d__Bacteria;p__Proteobacteria;c__Gammaproteobacteria;o__Enterobacterales;f__Enterobacteriaceae;g__Escherichia;s__Escherichia sp005843885	iPHoP-RF	92.1	None
						PQ641082.1	RS_GCF_001660175.1	d__Bacteria;p__Proteobacteria;c__Gammaproteobacteria;o__Enterobacterales;f__Enterobacteriaceae;g__Escherichia;s__Escherichia sp001660175	iPHoP-RF	91.8	None
						Roth08_Klebsiella_phage	RS_GCF_002965065.1	d__Bacteria;p__Proteobacteria;c__Gammaproteobacteria;o__Enterobacterales;f__Enterobacteriaceae;g__Escherichia;s__Escherichia sp002965065	iPHoP-RF	91.8	None
						Roth08_Klebsiella_phage	RS_GCF_002900365.1	d__Bacteria;p__Proteobacteria;c__Gammaproteobacteria;o__Enterobacterales;f__Enterobacteriaceae;g__Escherichia;s__Escherichia marmotae	iPHoP-RF	91.1	None
						Roth08_Klebsiella_phage	RS_GCF_004211955.1	d__Bacteria;p__Proteobacteria;c__Gammaproteobacteria;o__Enterobacterales;f__Enterobacteriaceae;g__Escherichia;s__Escherichia sp004211955	iPHoP-RF	90.8	None
						Roth08_Klebsiella_phage	RS_GCF_011881725.1	d__Bacteria;p__Proteobacteria;c__Gammaproteobacteria;o__Enterobacterales;f__Enterobacteriaceae;g__Escherichia;s__Escherichia coli_E	iPHoP-RF	90.8	None
						Roth08_Klebsiella_phage	RS_GCF_005843885.1	d__Bacteria;p__Proteobacteria;c__Gammaproteobacteria;o__Enterobacterales;f__Enterobacteriaceae;g__Escherichia;s__Escherichia sp005843885	iPHoP-RF	90.5	None
						Roth08_Klebsiella_phage	RS_GCF_002950215.1	d__Bacteria;p__Proteobacteria;c__Gammaproteobacteria;o__Enterobacterales;f__Enterobacteriaceae;g__Escherichia;s__Escherichia flexneri	iPHoP-RF	90.1	None
						Roth08_Klebsiella_phage	RS_GCF_003697165.2	d__Bacteria;p__Proteobacteria;c__Gammaproteobacteria;o__Enterobacterales;f__Enterobacteriaceae;g__Escherichia;s__Escherichia coli	iPHoP-RF	90.1	None
						SAMEA2737768_a1_ct34917	RS_GCF_000208585.1	d__Bacteria;p__Proteobacteria;c__Gammaproteobacteria;o__Enterobacterales;f__Enterobacteriaceae;g__Escherichia;s__Escherichia sp000208585	iPHoP-RF	92.4	None
						SAMN00792055_a1_ct11403	RS_GCF_004211955.1	d__Bacteria;p__Proteobacteria;c__Gammaproteobacteria;o__Enterobacterales;f__Enterobacteriaceae;g__Escherichia;s__Escherichia sp004211955	iPHoP-RF	92.8	None
						SAMN00792055_a1_ct11403	RS_GCF_002950215.1	d__Bacteria;p__Proteobacteria;c__Gammaproteobacteria;o__Enterobacterales;f__Enterobacteriaceae;g__Escherichia;s__Escherichia flexneri	iPHoP-RF	92.1	None
						SAMN00792055_a1_ct11403	RS_GCF_003697165.2	d__Bacteria;p__Proteobacteria;c__Gammaproteobacteria;o__Enterobacterales;f__Enterobacteriaceae;g__Escherichia;s__Escherichia coli	iPHoP-RF	92.1	None
						SAMN00792055_a1_ct11403	RS_GCF_011881725.1	d__Bacteria;p__Proteobacteria;c__Gammaproteobacteria;o__Enterobacterales;f__Enterobacteriaceae;g__Escherichia;s__Escherichia coli_E	iPHoP-RF	92.1	None
						SAMN00792055_a1_ct11403	RS_GCF_001660175.1	d__Bacteria;p__Proteobacteria;c__Gammaproteobacteria;o__Enterobacterales;f__Enterobacteriaceae;g__Escherichia;s__Escherichia sp001660175	iPHoP-RF	91.8	None
						SAMN00792055_a1_ct11403	RS_GCF_002965065.1	d__Bacteria;p__Proteobacteria;c__Gammaproteobacteria;o__Enterobacterales;f__Enterobacteriaceae;g__Escherichia;s__Escherichia sp002965065	iPHoP-RF	91.4	None
						SAMN00792055_a1_ct11403	RS_GCF_005843885.1	d__Bacteria;p__Proteobacteria;c__Gammaproteobacteria;o__Enterobacterales;f__Enterobacteriaceae;g__Escherichia;s__Escherichia sp005843885	iPHoP-RF	91.4	None
						SAMN00792055_a1_ct11403	RS_GCF_000208585.1	d__Bacteria;p__Proteobacteria;c__Gammaproteobacteria;o__Enterobacterales;f__Enterobacteriaceae;g__Escherichia;s__Escherichia sp000208585	iPHoP-RF	90.1	None
						SAMN05826713_a1_ct6131_vs1	RS_GCF_002950215.1	d__Bacteria;p__Proteobacteria;c__Gammaproteobacteria;o__Enterobacterales;f__Enterobacteriaceae;g__Escherichia;s__Escherichia flexneri	iPHoP-RF	90.8	None
						SAMN05826713_a1_ct6131_vs1	RS_GCF_004211955.1	d__Bacteria;p__Proteobacteria;c__Gammaproteobacteria;o__Enterobacterales;f__Enterobacteriaceae;g__Escherichia;s__Escherichia sp004211955	iPHoP-RF	90.5	None
						SAMN05826713_a1_ct6131_vs1	RS_GCF_011881725.1	d__Bacteria;p__Proteobacteria;c__Gammaproteobacteria;o__Enterobacterales;f__Enterobacteriaceae;g__Escherichia;s__Escherichia coli_E	iPHoP-RF	90.5	None
						uvig_130754	RS_GCF_005843885.1	d__Bacteria;p__Proteobacteria;c__Gammaproteobacteria;o__Enterobacterales;f__Enterobacteriaceae;g__Escherichia;s__Escherichia sp005843885	iPHoP-RF	92.1	None
						uvig_130754	RS_GCF_002965065.1	d__Bacteria;p__Proteobacteria;c__Gammaproteobacteria;o__Enterobacterales;f__Enterobacteriaceae;g__Escherichia;s__Escherichia sp002965065	iPHoP-RF	91.8	None
						uvig_130754	RS_GCF_002900365.1	d__Bacteria;p__Proteobacteria;c__Gammaproteobacteria;o__Enterobacterales;f__Enterobacteriaceae;g__Escherichia;s__Escherichia marmotae	iPHoP-RF	91.1	None
						uvig_130754	RS_GCF_000208585.1	d__Bacteria;p__Proteobacteria;c__Gammaproteobacteria;o__Enterobacterales;f__Enterobacteriaceae;g__Escherichia;s__Escherichia sp000208585	iPHoP-RF	90.5	None
						uvig_130754	RS_GCF_002950215.1	d__Bacteria;p__Proteobacteria;c__Gammaproteobacteria;o__Enterobacterales;f__Enterobacteriaceae;g__Escherichia;s__Escherichia flexneri	iPHoP-RF	90.1	None
						uvig_130754	RS_GCF_003697165.2	d__Bacteria;p__Proteobacteria;c__Gammaproteobacteria;o__Enterobacterales;f__Enterobacteriaceae;g__Escherichia;s__Escherichia coli	iPHoP-RF	90.1	None
						uvig_132550	RS_GCF_000208585.1	d__Bacteria;p__Proteobacteria;c__Gammaproteobacteria;o__Enterobacterales;f__Enterobacteriaceae;g__Escherichia;s__Escherichia sp000208585	iPHoP-RF	92.8	None
						uvig_141073	GB_GCA_003018335.1	d__Bacteria;p__Proteobacteria;c__Gammaproteobacteria;o__Enterobacterales;f__Enterobacteriaceae;g__Escherichia;s__Escherichia coli_C	iPHoP-RF	97.1	None
						uvig_141073	RS_GCF_002950215.1	d__Bacteria;p__Proteobacteria;c__Gammaproteobacteria;o__Enterobacterales;f__Enterobacteriaceae;g__Escherichia;s__Escherichia flexneri	iPHoP-RF	97.1	None
						uvig_141073	RS_GCF_005843885.1	d__Bacteria;p__Proteobacteria;c__Gammaproteobacteria;o__Enterobacterales;f__Enterobacteriaceae;g__Escherichia;s__Escherichia sp005843885	iPHoP-RF	97.1	None
						uvig_141073	RS_GCF_001660175.1	d__Bacteria;p__Proteobacteria;c__Gammaproteobacteria;o__Enterobacterales;f__Enterobacteriaceae;g__Escherichia;s__Escherichia sp001660175	iPHoP-RF	96.7	None
						uvig_141073	RS_GCF_002900365.1	d__Bacteria;p__Proteobacteria;c__Gammaproteobacteria;o__Enterobacterales;f__Enterobacteriaceae;g__Escherichia;s__Escherichia marmotae	iPHoP-RF	96.7	None
						uvig_141073	RS_GCF_002965065.1	d__Bacteria;p__Proteobacteria;c__Gammaproteobacteria;o__Enterobacterales;f__Enterobacteriaceae;g__Escherichia;s__Escherichia sp002965065	iPHoP-RF	96.7	None
						uvig_141073	RS_GCF_003697165.2	d__Bacteria;p__Proteobacteria;c__Gammaproteobacteria;o__Enterobacterales;f__Enterobacteriaceae;g__Escherichia;s__Escherichia coli	iPHoP-RF	96.7	None
						uvig_141073	RS_GCF_000208585.1	d__Bacteria;p__Proteobacteria;c__Gammaproteobacteria;o__Enterobacterales;f__Enterobacteriaceae;g__Escherichia;s__Escherichia sp000208585	iPHoP-RF	96.4	None
						uvig_141073	RS_GCF_000759775.1	d__Bacteria;p__Proteobacteria;c__Gammaproteobacteria;o__Enterobacterales;f__Enterobacteriaceae;g__Escherichia;s__Escherichia albertii	iPHoP-RF	96.4	None
						uvig_141073	RS_GCF_004211955.1	d__Bacteria;p__Proteobacteria;c__Gammaproteobacteria;o__Enterobacterales;f__Enterobacteriaceae;g__Escherichia;s__Escherichia sp004211955	iPHoP-RF	96.4	None
						uvig_141073	RS_GCF_000026225.1	d__Bacteria;p__Proteobacteria;c__Gammaproteobacteria;o__Enterobacterales;f__Enterobacteriaceae;g__Escherichia;s__Escherichia fergusonii	iPHoP-RF	96.1	None
						uvig_141073	RS_GCF_000026325.1	d__Bacteria;p__Proteobacteria;c__Gammaproteobacteria;o__Enterobacterales;f__Enterobacteriaceae;g__Escherichia;s__Escherichia coli_D	iPHoP-RF	95.7	None
						uvig_141073	RS_GCF_011881725.1	d__Bacteria;p__Proteobacteria;c__Gammaproteobacteria;o__Enterobacterales;f__Enterobacteriaceae;g__Escherichia;s__Escherichia coli_E	iPHoP-RF	95.7	None
						uvig_141073	RS_GCF_000006945.2	d__Bacteria;p__Proteobacteria;c__Gammaproteobacteria;o__Enterobacterales;f__Enterobacteriaceae;g__Salmonella;s__Salmonella enterica	iPHoP-RF	95.4	None
						uvig_141073	RS_GCF_008692785.1	d__Bacteria;p__Proteobacteria;c__Gammaproteobacteria;o__Enterobacterales;f__Enterobacteriaceae;g__Salmonella;s__Salmonella diarizonae	iPHoP-RF	95.1	None
						uvig_141073	RS_GCF_000252995.1	d__Bacteria;p__Proteobacteria;c__Gammaproteobacteria;o__Enterobacterales;f__Enterobacteriaceae;g__Salmonella;s__Salmonella bongori	iPHoP-RF	92.1	None
						uvig_141073	RS_GCF_900478215.1	d__Bacteria;p__Proteobacteria;c__Gammaproteobacteria;o__Enterobacterales;f__Enterobacteriaceae;g__Salmonella;s__Salmonella houtenae	iPHoP-RF	90.8	None
						uvig_219619	RS_GCF_001660175.1	d__Bacteria;p__Proteobacteria;c__Gammaproteobacteria;o__Enterobacterales;f__Enterobacteriaceae;g__Escherichia;s__Escherichia sp001660175	iPHoP-RF	97.1	None
						uvig_219619	RS_GCF_002900365.1	d__Bacteria;p__Proteobacteria;c__Gammaproteobacteria;o__Enterobacterales;f__Enterobacteriaceae;g__Escherichia;s__Escherichia marmotae	iPHoP-RF	97.1	None
						uvig_219619	RS_GCF_002950215.1	d__Bacteria;p__Proteobacteria;c__Gammaproteobacteria;o__Enterobacterales;f__Enterobacteriaceae;g__Escherichia;s__Escherichia flexneri	iPHoP-RF	97.1	None
						uvig_219619	RS_GCF_002965065.1	d__Bacteria;p__Proteobacteria;c__Gammaproteobacteria;o__Enterobacterales;f__Enterobacteriaceae;g__Escherichia;s__Escherichia sp002965065	iPHoP-RF	97.1	None
						uvig_219619	RS_GCF_003697165.2	d__Bacteria;p__Proteobacteria;c__Gammaproteobacteria;o__Enterobacterales;f__Enterobacteriaceae;g__Escherichia;s__Escherichia coli	iPHoP-RF	97.1	None
						uvig_219619	RS_GCF_005843885.1	d__Bacteria;p__Proteobacteria;c__Gammaproteobacteria;o__Enterobacterales;f__Enterobacteriaceae;g__Escherichia;s__Escherichia sp005843885	iPHoP-RF	97.1	None
						uvig_219619	GB_GCA_003018335.1	d__Bacteria;p__Proteobacteria;c__Gammaproteobacteria;o__Enterobacterales;f__Enterobacteriaceae;g__Escherichia;s__Escherichia coli_C	iPHoP-RF	96.4	None
						uvig_219619	RS_GCF_000026325.1	d__Bacteria;p__Proteobacteria;c__Gammaproteobacteria;o__Enterobacterales;f__Enterobacteriaceae;g__Escherichia;s__Escherichia coli_D	iPHoP-RF	96.1	None
						uvig_219619	RS_GCF_011881725.1	d__Bacteria;p__Proteobacteria;c__Gammaproteobacteria;o__Enterobacterales;f__Enterobacteriaceae;g__Escherichia;s__Escherichia coli_E	iPHoP-RF	96.1	None
						uvig_219619	RS_GCF_000208585.1	d__Bacteria;p__Proteobacteria;c__Gammaproteobacteria;o__Enterobacterales;f__Enterobacteriaceae;g__Escherichia;s__Escherichia sp000208585	iPHoP-RF	95.7	None
						uvig_219619	RS_GCF_004211955.1	d__Bacteria;p__Proteobacteria;c__Gammaproteobacteria;o__Enterobacterales;f__Enterobacteriaceae;g__Escherichia;s__Escherichia sp004211955	iPHoP-RF	95.7	None
						uvig_219619	RS_GCF_000026225.1	d__Bacteria;p__Proteobacteria;c__Gammaproteobacteria;o__Enterobacterales;f__Enterobacteriaceae;g__Escherichia;s__Escherichia fergusonii	iPHoP-RF	95.4	None
						uvig_219619	RS_GCF_000759775.1	d__Bacteria;p__Proteobacteria;c__Gammaproteobacteria;o__Enterobacterales;f__Enterobacteriaceae;g__Escherichia;s__Escherichia albertii	iPHoP-RF	95.1	None
						uvig_223573	RS_GCF_001660175.1	d__Bacteria;p__Proteobacteria;c__Gammaproteobacteria;o__Enterobacterales;f__Enterobacteriaceae;g__Escherichia;s__Escherichia sp001660175	iPHoP-RF	97.1	None
						uvig_223573	RS_GCF_002950215.1	d__Bacteria;p__Proteobacteria;c__Gammaproteobacteria;o__Enterobacterales;f__Enterobacteriaceae;g__Escherichia;s__Escherichia flexneri	iPHoP-RF	97.1	None
						uvig_223573	RS_GCF_002965065.1	d__Bacteria;p__Proteobacteria;c__Gammaproteobacteria;o__Enterobacterales;f__Enterobacteriaceae;g__Escherichia;s__Escherichia sp002965065	iPHoP-RF	97.1	None
						uvig_223573	RS_GCF_003697165.2	d__Bacteria;p__Proteobacteria;c__Gammaproteobacteria;o__Enterobacterales;f__Enterobacteriaceae;g__Escherichia;s__Escherichia coli	iPHoP-RF	97.1	None
						uvig_223573	RS_GCF_004211955.1	d__Bacteria;p__Proteobacteria;c__Gammaproteobacteria;o__Enterobacterales;f__Enterobacteriaceae;g__Escherichia;s__Escherichia sp004211955	iPHoP-RF	97.1	None
						uvig_223573	RS_GCF_011881725.1	d__Bacteria;p__Proteobacteria;c__Gammaproteobacteria;o__Enterobacterales;f__Enterobacteriaceae;g__Escherichia;s__Escherichia coli_E	iPHoP-RF	97.1	None
						uvig_223573	RS_GCF_002900365.1	d__Bacteria;p__Proteobacteria;c__Gammaproteobacteria;o__Enterobacterales;f__Enterobacteriaceae;g__Escherichia;s__Escherichia marmotae	iPHoP-RF	96.7	None
						uvig_223573	GB_GCA_003018335.1	d__Bacteria;p__Proteobacteria;c__Gammaproteobacteria;o__Enterobacterales;f__Enterobacteriaceae;g__Escherichia;s__Escherichia coli_C	iPHoP-RF	96.4	None
						uvig_223573	RS_GCF_000026325.1	d__Bacteria;p__Proteobacteria;c__Gammaproteobacteria;o__Enterobacterales;f__Enterobacteriaceae;g__Escherichia;s__Escherichia coli_D	iPHoP-RF	96.4	None
						uvig_223573	RS_GCF_005843885.1	d__Bacteria;p__Proteobacteria;c__Gammaproteobacteria;o__Enterobacterales;f__Enterobacteriaceae;g__Escherichia;s__Escherichia sp005843885	iPHoP-RF	96.4	None
[truncated: 203 more rows]

## Sheet: Supplementary_Table_7
Supplementary Table 7. HostPhinder predictions for the 60 PhageClouds-identified MAGs
[truncated: 69 more rows]

## Sheet: Supplementary_Table_8
Supplementary Table 8. Amino acid identity values (%) for depolymerase sequences predicted to be encoded in webervirus genomes
[truncated: 38 more rows]
